# Supplementary material for: Anorexia nervosa and bulimia nervosa: a Mendelian randomization study of gut microbiota
Source: Front Microbiol. 2024 May 9;15:1396932. doi: 10.3389/fmicb.2024.1396932 (PMC11111991; doi:10.3389/fmicb.2024.1396932)
Supplement: Supplementary file 5 [file Table_1.XLSX]

## Sheet: Description
Table S1	The cohorts included in AN and BN meta-GWAS
Table S2	The cohorts included in gut microbiota meta-GWAS
Table S3	196 taxa enrolled in this study
Table S4	Instrucment variables information for AN
Table S5	Instrucment variables information for BN

## Sheet: Table S1
Dataset	Cases	Controls	Total	N SNPs
CHOP/PFCG	1031	3627	4658	9663045
Czech Republic	72	41	113	9161728
Finland	131	524	655	9691342
France	293	979	1272	9345816
Germany	556	2164	2720	9515296
Greece	70	79	149	9302402
Italy-South	75	50	125	9506517
Netherlands	348	1362	1710	9538824
Norway	82	315	397	9379255
Spain	186	117	303	9329196
UK	237	964	1201	9554456
US/Canada	414	760	1174	9537730
Europe	151	2291	2442	11846513
CHOP=Children’s Hospital of Philadelphia
PFCG=Price Foundation Collaborative Group

## Sheet: Table S2
Acronym	Study design	Ethnicity	Country	Nsamples GWAS
BSPSPC	Population-based	European	Germany	721
CARDIAb	Population-based	AfroAmerican	USA	114
CARDIAw	Population-based	European	USA	257
COPSAC	Children	European	Denmark	380
DanFunD16	Population-based	European	Denmark	2396
FGFP	Population-based	European	Belgian	2259
FOCUS	Population-based	European	Germany	960
GEM_HCE_v12	Population-based	European	Canada	378
GEM_HCE_v24	Population-based	Admixed	Canada	203
GEM_ICHIP_HCE	Population-based	European	Canada	662
GenR	Population-based	Multiethnic	The Netherlands	1328
HCHS/SOL	Population-based	Hispanic	USA	1097
KSCS	Population-based	East Asian	South Korea	811
LLD	Population-based	European	The Netherlands	875
METSIM	Population-based	European	Finland	522
MIBS	Population-based	European	The Netherlands	80
NGRC	Population-based	European	USA	77
NTR	MZ Twins Study	European	The Netherlands	279
PNP	Population-based	Middle-East	Israel	481
POPCOL	Population-based	European	Sweden	134
RS3	Population-based	European	The Netherlands	1220
SHIP	Population-based	European	Germany	996
SHIP-TREND	Population-based	European	Germany	905
TwinsUK	Twins Study	European	UK	1205

## Sheet: Table S3
phylum	class	order	family	genus
phylum.Actinobacteria.id.400	class.Actinobacteria.id.419	order.Actinomycetales.id.420	family.Acidaminococcaceae.id.2166	genus.Clostridiuminnocuumgroup.id.14397
phylum.Bacteroidetes.id.905	class.Alphaproteobacteria.id.2379	order.Bacillales.id.1674	family.Actinomycetaceae.id.421	genus.Eubacteriumbrachygroup.id.11296
phylum.Cyanobacteria.id.1500	class.Bacilli.id.1673	order.Bacteroidales.id.913	family.Alcaligenaceae.id.2875	genus.Eubacteriumcoprostanoligenesgroup.id.11375
phylum.Euryarchaeota.id.55	class.Bacteroidia.id.912	order.Bifidobacteriales.id.432	family.Bacteroidaceae.id.917	genus.Eubacteriumeligensgroup.id.14372
phylum.Firmicutes.id.1672	class.Betaproteobacteria.id.2867	order.Burkholderiales.id.2874	family.BacteroidalesS24.7group.id.11173	genus.Eubacteriumfissicatenagroup.id.14373
phylum.Lentisphaerae.id.2238	class.Clostridia.id.1859	order.Clostridiales.id.1863	family.Bifidobacteriaceae.id.433	genus.Eubacteriumhalliigroup.id.11338
phylum.Proteobacteria.id.2375	class.Coriobacteriia.id.809	order.Coriobacteriales.id.810	family.Christensenellaceae.id.1866	genus.Eubacteriumnodatumgroup.id.11297
phylum.Tenericutes.id.3919	class.Deltaproteobacteria.id.3087	order.Desulfovibrionales.id.3156	family.Clostridiaceae1.id.1869	genus.Eubacteriumoxidoreducensgroup.id.11339
phylum.Verrucomicrobia.id.3982	class.Erysipelotrichia.id.2147	order.Enterobacteriales.id.3468	family.ClostridialesvadinBB60group.id.11286	genus.Eubacteriumrectalegroup.id.14374
	class.Gammaproteobacteria.id.3303	order.Erysipelotrichales.id.2148	family.Coriobacteriaceae.id.811	genus.Eubacteriumruminantiumgroup.id.11340
	class.Lentisphaeria.id.2250	order.Gastranaerophilales.id.1591	family.Defluviitaleaceae.id.1924	genus.Eubacteriumventriosumgroup.id.11341
	class.Melainabacteria.id.1589	order.Lactobacillales.id.1800	family.Desulfovibrionaceae.id.3169	genus.Eubacteriumxylanophilumgroup.id.14375
	class.Methanobacteria.id.119	order.Methanobacteriales.id.120	family.Enterobacteriaceae.id.3469	genus.Ruminococcusgauvreauiigroup.id.11342
	class.Mollicutes.id.3920	order.MollicutesRF9.id.11579	family.Erysipelotrichaceae.id.2149	genus.Ruminococcusgnavusgroup.id.14376
	class.Negativicutes.id.2164	order.NB1n.id.3953	family.FamilyXI.id.1936	genus.Ruminococcustorquesgroup.id.14377
	class.Verrucomicrobiae.id.4029	order.Pasteurellales.id.3688	family.FamilyXIII.id.1957	genus.Actinomyces.id.423
		order.Rhodospirillales.id.2667	family.Lachnospiraceae.id.1987	genus.Adlercreutzia.id.812
		order.Selenomonadales.id.2165	family.Lactobacillaceae.id.1836	genus.Akkermansia.id.4037
		order.Verrucomicrobiales.id.4030	family.Methanobacteriaceae.id.121	genus.Alistipes.id.968
		order.Victivallales.id.2254	family.Oxalobacteraceae.id.2966	genus.Allisonella.id.2174
			family.Pasteurellaceae.id.3689	genus.Alloprevotella.id.961
			family.Peptococcaceae.id.2024	genus.Anaerofilum.id.2053
			family.Peptostreptococcaceae.id.2042	genus.Anaerostipes.id.1991
			family.Porphyromonadaceae.id.943	genus.Anaerotruncus.id.2054
			family.Prevotellaceae.id.960	genus.Bacteroides.id.918
			family.Rhodospirillaceae.id.2717	genus.Barnesiella.id.944
			family.Rikenellaceae.id.967	genus.Bifidobacterium.id.436
			family.Ruminococcaceae.id.2050	genus.Bilophila.id.3170
			family.Streptococcaceae.id.1850	genus.Blautia.id.1992
			family.Veillonellaceae.id.2172	genus.Butyricicoccus.id.2055
			family.Verrucomicrobiaceae.id.4036	genus.Butyricimonas.id.945
			family.Victivallaceae.id.2255	genus.Butyrivibrio.id.1993
				genus.CandidatusSoleaferrea.id.11350
				genus.Catenibacterium.id.2153
				genus.ChristensenellaceaeR.7group.id.11283
				genus.Clostridiumsensustricto1.id.1873
				genus.Collinsella.id.815
				genus.Coprobacter.id.949
				genus.Coprococcus1.id.11301
				genus.Coprococcus2.id.11302
				genus.Coprococcus3.id.11303
				genus.DefluviitaleaceaeUCG011.id.11287
				genus.Desulfovibrio.id.3173
				genus.Dialister.id.2183
				genus.Dorea.id.1997
				genus.Eggerthella.id.819
				genus.Eisenbergiella.id.11304
				genus.Enterorhabdus.id.820
				genus.Erysipelatoclostridium.id.11381
				genus.ErysipelotrichaceaeUCG003.id.11384
				genus.Escherichia.Shigella.id.3504
				genus.Faecalibacterium.id.2057
				genus.FamilyXIIIAD3011group.id.11293
				genus.FamilyXIIIUCG001.id.11294
				genus.Flavonifractor.id.2059
				genus.Fusicatenibacter.id.11305
				genus.Gordonibacter.id.821
				genus.Haemophilus.id.3698
				genus.Holdemanella.id.11393
				genus.Holdemania.id.2157
				genus.Howardella.id.2000
				genus.Hungatella.id.11306
				genus.Intestinibacter.id.11345
				genus.Intestinimonas.id.2062
				genus.Lachnoclostridium.id.11308
				genus.Lachnospira.id.2004
				genus.LachnospiraceaeFCS020group.id.11314
				genus.LachnospiraceaeNC2004group.id.11316
				genus.LachnospiraceaeND3007group.id.11317
				genus.LachnospiraceaeNK4A136group.id.11319
				genus.LachnospiraceaeUCG001.id.11321
				genus.LachnospiraceaeUCG004.id.11324
				genus.LachnospiraceaeUCG008.id.11328
				genus.LachnospiraceaeUCG010.id.11330
				genus.Lactobacillus.id.1837
				genus.Lactococcus.id.1851
				genus.Marvinbryantia.id.2005
				genus.Methanobrevibacter.id.123
				genus.Odoribacter.id.952
				genus.Olsenella.id.822
				genus.Oscillibacter.id.2063
				genus.Oscillospira.id.2064
				genus.Oxalobacter.id.2978
				genus.Parabacteroides.id.954
				genus.Paraprevotella.id.962
				genus.Parasutterella.id.2892
				genus.Peptococcus.id.2037
				genus.Phascolarctobacterium.id.2168
				genus.Prevotella7.id.11182
				genus.Prevotella9.id.11183
				genus.RikenellaceaeRC9gutgroup.id.11191
				genus.Romboutsia.id.11347
				genus.Roseburia.id.2012
				genus.Ruminiclostridium5.id.11355
				genus.Ruminiclostridium6.id.11356
				genus.Ruminiclostridium9.id.11357
				genus.RuminococcaceaeNK4A214group.id.11358
				genus.RuminococcaceaeUCG002.id.11360
				genus.RuminococcaceaeUCG003.id.11361
				genus.RuminococcaceaeUCG004.id.11362
				genus.RuminococcaceaeUCG005.id.11363
				genus.RuminococcaceaeUCG009.id.11366
				genus.RuminococcaceaeUCG010.id.11367
				genus.RuminococcaceaeUCG011.id.11368
				genus.RuminococcaceaeUCG013.id.11370
				genus.RuminococcaceaeUCG014.id.11371
				genus.Ruminococcus1.id.11373
				genus.Ruminococcus2.id.11374
				genus.Sellimonas.id.14369
				genus.Senegalimassilia.id.11160
				genus.Slackia.id.825
				genus.Streptococcus.id.1853
				genus.Subdoligranulum.id.2070
				genus.Sutterella.id.2896
				genus.Terrisporobacter.id.11348
				genus.Turicibacter.id.2162
				genus.Tyzzerella3.id.11335
				genus.Veillonella.id.2198
				genus.Victivallis.id.2256

## Sheet: Table S4
outcome	SNP	effect_allele.exposure	other_allele.exposure	beta.exposure	se.exposure	pval.exposure	exposure	R2	F
Anorexia nervosa	rs11766971	C	T	-0.0476376	0.010646	9.39918e-06	phylum Actinobacteriaphylum Actinobacteria|| id:ebi-a-GCST90017110	0.00139785	20.0229
Anorexia nervosa	rs12528285	C	T	0.0809469	0.0180784	5.68787e-06	phylum Actinobacteriaphylum Actinobacteria|| id:ebi-a-GCST90017110	0.00139963	20.0484
Anorexia nervosa	rs13192624	T	C	-0.0522862	0.0117742	9.32567e-06	phylum Actinobacteriaphylum Actinobacteria|| id:ebi-a-GCST90017110	0.00137675	19.7202
Anorexia nervosa	rs1397793	A	G	0.0521387	0.0111587	3.73766e-06	phylum Actinobacteriaphylum Actinobacteria|| id:ebi-a-GCST90017110	0.00152396	21.832
Anorexia nervosa	rs4429415	C	T	0.0581908	0.0111343	2.05145e-07	phylum Actinobacteriaphylum Actinobacteria|| id:ebi-a-GCST90017110	0.00190589	27.3138
Anorexia nervosa	rs55888705	A	G	0.0534221	0.0109975	1.31241e-06	phylum Actinobacteriaphylum Actinobacteria|| id:ebi-a-GCST90017110	0.00164695	23.5968
Anorexia nervosa	rs6496870	C	T	-0.0510777	0.0113809	4.61743e-06	phylum Actinobacteriaphylum Actinobacteria|| id:ebi-a-GCST90017110	0.00140618	20.1423
Anorexia nervosa	rs6743026	T	C	0.0589446	0.0134622	9.88325e-06	phylum Actinobacteriaphylum Actinobacteria|| id:ebi-a-GCST90017110	0.0013385	19.1715
Anorexia nervosa	rs74037001	G	A	-0.0819391	0.0165334	6.71243e-07	phylum Actinobacteriaphylum Actinobacteria|| id:ebi-a-GCST90017110	0.00171418	24.5617
Anorexia nervosa	rs75211493	G	A	0.0840786	0.0184739	9.27193e-06	phylum Actinobacteriaphylum Actinobacteria|| id:ebi-a-GCST90017110	0.001446	20.7135
Anorexia nervosa	rs7570971	A	C	0.086653	0.0113623	1.41351e-14	phylum Actinobacteriaphylum Actinobacteria|| id:ebi-a-GCST90017110	0.00404963	58.1614
Anorexia nervosa	rs80124826	T	C	-0.124191	0.0278566	8.75427e-06	phylum Actinobacteriaphylum Actinobacteria|| id:ebi-a-GCST90017110	0.0013876	19.8758
Anorexia nervosa	rs8047955	G	A	-0.0521115	0.0111192	2.66201e-06	phylum Actinobacteriaphylum Actinobacteria|| id:ebi-a-GCST90017110	0.00153319	21.9644
Anorexia nervosa	rs857444	C	T	0.0507315	0.0109885	3.80347e-06	phylum Actinobacteriaphylum Actinobacteria|| id:ebi-a-GCST90017110	0.0014879	21.3147
Anorexia nervosa	rs9833771	C	T	-0.0490077	0.0106564	4.07437e-06	phylum Actinobacteriaphylum Actinobacteria|| id:ebi-a-GCST90017110	0.00147641	21.1499
Anorexia nervosa	rs111845179	T	C	0.104177	0.0213837	6.47187e-07	phylum Bacteroidetesphylum Bacteroidetes|| id:ebi-a-GCST90017111	0.00165653	23.7344
Anorexia nervosa	rs17343978	A	C	-0.0556041	0.0120272	7.2247e-06	phylum Bacteroidetesphylum Bacteroidetes|| id:ebi-a-GCST90017111	0.00149203	21.3739
Anorexia nervosa	rs2032750	C	T	0.0510857	0.0106804	1.70836e-06	phylum Bacteroidetesphylum Bacteroidetes|| id:ebi-a-GCST90017111	0.00159688	22.8783
Anorexia nervosa	rs62531359	T	G	0.0657788	0.0149886	8.42326e-06	phylum Bacteroidetesphylum Bacteroidetes|| id:ebi-a-GCST90017111	0.00134465	19.2597
Anorexia nervosa	rs62575403	C	T	0.145424	0.0311079	2.95951e-06	phylum Bacteroidetesphylum Bacteroidetes|| id:ebi-a-GCST90017111	0.00152549	21.854
Anorexia nervosa	rs6586324	T	C	0.0477792	0.0105437	7.36885e-06	phylum Bacteroidetesphylum Bacteroidetes|| id:ebi-a-GCST90017111	0.00143354	20.5349
Anorexia nervosa	rs72706335	T	C	-0.223193	0.0493382	7.13116e-06	phylum Bacteroidetesphylum Bacteroidetes|| id:ebi-a-GCST90017111	0.00142862	20.4642
Anorexia nervosa	rs73512608	G	A	-0.123117	0.0236743	2.53893e-07	phylum Bacteroidetesphylum Bacteroidetes|| id:ebi-a-GCST90017111	0.00188714	27.0447
Anorexia nervosa	rs73846128	A	G	-0.0664262	0.0133481	4.783e-07	phylum Bacteroidetesphylum Bacteroidetes|| id:ebi-a-GCST90017111	0.00172835	24.7651
Anorexia nervosa	rs73975615	G	A	-0.207163	0.0442629	1.20412e-06	phylum Bacteroidetesphylum Bacteroidetes|| id:ebi-a-GCST90017111	0.00152905	21.9051
Anorexia nervosa	rs7999780	G	A	0.0543635	0.0124067	9.46651e-06	phylum Bacteroidetesphylum Bacteroidetes|| id:ebi-a-GCST90017111	0.00134049	19.2
Anorexia nervosa	rs929878	T	C	0.0540001	0.0121526	6.51118e-06	phylum Bacteroidetesphylum Bacteroidetes|| id:ebi-a-GCST90017111	0.00137846	19.7447
Anorexia nervosa	rs12555298	G	A	0.0974327	0.0219351	8.0863e-06	phylum Cyanobacteriaphylum Cyanobacteria|| id:ebi-a-GCST90017112	0.00137744	19.7301
Anorexia nervosa	rs2585223	T	C	0.111364	0.0247743	8.85727e-06	phylum Cyanobacteriaphylum Cyanobacteria|| id:ebi-a-GCST90017112	0.00141064	20.2063
Anorexia nervosa	rs584122	T	C	0.151774	0.0326827	4.22776e-06	phylum Cyanobacteriaphylum Cyanobacteria|| id:ebi-a-GCST90017112	0.00150538	21.5655
Anorexia nervosa	rs61972390	T	C	0.107346	0.0242469	9.11381e-06	phylum Cyanobacteriaphylum Cyanobacteria|| id:ebi-a-GCST90017112	0.00136838	19.6001
Anorexia nervosa	rs7148504	T	G	-0.0800404	0.0176621	6.62384e-06	phylum Cyanobacteriaphylum Cyanobacteria|| id:ebi-a-GCST90017112	0.00143368	20.5368
Anorexia nervosa	rs76531781	T	C	-0.231868	0.0493393	2.87336e-06	phylum Cyanobacteriaphylum Cyanobacteria|| id:ebi-a-GCST90017112	0.00154159	22.0849
Anorexia nervosa	rs789068	G	A	-0.111385	0.0212922	1.5717e-07	phylum Cyanobacteriaphylum Cyanobacteria|| id:ebi-a-GCST90017112	0.00190952	27.3661
Anorexia nervosa	rs9864379	T	C	-0.138933	0.0268045	2.03334e-07	phylum Cyanobacteriaphylum Cyanobacteria|| id:ebi-a-GCST90017112	0.00187466	26.8655
Anorexia nervosa	rs10202904	G	T	0.115986	0.0230271	6.18885e-07	phylum Euryarchaeotaphylum Euryarchaeota|| id:ebi-a-GCST90017113	0.00177054	25.3707
Anorexia nervosa	rs11022995	A	G	0.10373	0.0228889	7.73001e-06	phylum Euryarchaeotaphylum Euryarchaeota|| id:ebi-a-GCST90017113	0.00143377	20.538
Anorexia nervosa	rs34928225	T	C	0.19977	0.0425421	4.33092e-06	phylum Euryarchaeotaphylum Euryarchaeota|| id:ebi-a-GCST90017113	0.0015392	22.0507
Anorexia nervosa	rs45498998	G	A	-0.131882	0.029229	5.32451e-06	phylum Euryarchaeotaphylum Euryarchaeota|| id:ebi-a-GCST90017113	0.00142124	20.3584
Anorexia nervosa	rs56131665	G	A	0.176759	0.0385787	5.30383e-06	phylum Euryarchaeotaphylum Euryarchaeota|| id:ebi-a-GCST90017113	0.00146546	20.9927
Anorexia nervosa	rs6064552	T	C	-0.123612	0.0275749	9.3377e-06	phylum Euryarchaeotaphylum Euryarchaeota|| id:ebi-a-GCST90017113	0.0014029	20.0952
Anorexia nervosa	rs6508769	C	T	-0.150529	0.0337091	8.12363e-06	phylum Euryarchaeotaphylum Euryarchaeota|| id:ebi-a-GCST90017113	0.00139214	19.941
Anorexia nervosa	rs7015093	G	A	-0.118111	0.0264389	7.19863e-06	phylum Euryarchaeotaphylum Euryarchaeota|| id:ebi-a-GCST90017113	0.00139326	19.9569
Anorexia nervosa	rs76029318	T	C	0.214866	0.0438442	1.04621e-06	phylum Euryarchaeotaphylum Euryarchaeota|| id:ebi-a-GCST90017113	0.0016762	24.0166
Anorexia nervosa	rs7635189	A	G	-0.119983	0.0259356	4.635e-06	phylum Euryarchaeotaphylum Euryarchaeota|| id:ebi-a-GCST90017113	0.00149396	21.4016
Anorexia nervosa	rs77658038	A	C	-0.160157	0.0340856	4.75423e-06	phylum Euryarchaeotaphylum Euryarchaeota|| id:ebi-a-GCST90017113	0.00154107	22.0775
Anorexia nervosa	rs894996	C	A	0.203577	0.0440033	5.11929e-06	phylum Euryarchaeotaphylum Euryarchaeota|| id:ebi-a-GCST90017113	0.0014941	21.4036
Anorexia nervosa	rs112334273	G	A	0.0627459	0.0127415	9.26446e-07	phylum Firmicutesphylum Firmicutes|| id:ebi-a-GCST90017114	0.00169253	24.251
Anorexia nervosa	rs2009919	C	T	-0.0536457	0.0106294	4.94721e-07	phylum Firmicutesphylum Firmicutes|| id:ebi-a-GCST90017114	0.00177755	25.4714
Anorexia nervosa	rs2273429	A	G	-0.0702112	0.0153063	9.26232e-06	phylum Firmicutesphylum Firmicutes|| id:ebi-a-GCST90017114	0.00146885	21.0413
Anorexia nervosa	rs2332027	A	G	0.0482656	0.0104823	4.04548e-06	phylum Firmicutesphylum Firmicutes|| id:ebi-a-GCST90017114	0.00148	21.2013
Anorexia nervosa	rs2547978	G	A	-0.0465802	0.0105075	8.56841e-06	phylum Firmicutesphylum Firmicutes|| id:ebi-a-GCST90017114	0.00137199	19.6519
Anorexia nervosa	rs3792064	G	A	0.0897349	0.0182532	6.75492e-07	phylum Firmicutesphylum Firmicutes|| id:ebi-a-GCST90017114	0.00168676	24.1682
Anorexia nervosa	rs3852931	T	C	0.0482086	0.0105	4.52595e-06	phylum Firmicutesphylum Firmicutes|| id:ebi-a-GCST90017114	0.00147154	21.08
Anorexia nervosa	rs4750583	G	A	-0.0616007	0.0137936	5.78562e-06	phylum Firmicutesphylum Firmicutes|| id:ebi-a-GCST90017114	0.00139237	19.9442
Anorexia nervosa	rs56199908	T	C	-0.186194	0.041051	8.66662e-06	phylum Firmicutesphylum Firmicutes|| id:ebi-a-GCST90017114	0.00143616	20.5723
Anorexia nervosa	rs6814436	C	T	-0.0680205	0.0150844	6.80456e-06	phylum Firmicutesphylum Firmicutes|| id:ebi-a-GCST90017114	0.00141954	20.334
Anorexia nervosa	rs6815608	C	T	-0.0935765	0.0210869	7.23852e-06	phylum Firmicutesphylum Firmicutes|| id:ebi-a-GCST90017114	0.00137484	19.6928
Anorexia nervosa	rs7247191	T	C	-0.0713033	0.0157424	4.73097e-06	phylum Firmicutesphylum Firmicutes|| id:ebi-a-GCST90017114	0.00143218	20.5153
Anorexia nervosa	rs72738886	T	C	0.0864609	0.0190398	7.67892e-06	phylum Firmicutesphylum Firmicutes|| id:ebi-a-GCST90017114	0.00143957	20.6212
Anorexia nervosa	rs72771021	C	T	-0.141357	0.0308303	5.12436e-06	phylum Firmicutesphylum Firmicutes|| id:ebi-a-GCST90017114	0.00146752	21.0222
Anorexia nervosa	rs8085381	A	G	-0.0647291	0.0146219	8.67261e-06	phylum Firmicutesphylum Firmicutes|| id:ebi-a-GCST90017114	0.00136817	19.5971
Anorexia nervosa	rs992074	T	C	-0.233491	0.050901	8.51609e-06	phylum Firmicutesphylum Firmicutes|| id:ebi-a-GCST90017114	0.0014689	21.042
Anorexia nervosa	rs1002941	A	G	-0.107661	0.0233382	4.30884e-06	phylum Lentisphaeraephylum Lentisphaerae|| id:ebi-a-GCST90017115	0.00148552	21.2805
Anorexia nervosa	rs11770843	C	T	0.111896	0.0234776	1.13813e-06	phylum Lentisphaeraephylum Lentisphaerae|| id:ebi-a-GCST90017115	0.00158553	22.7155
Anorexia nervosa	rs17114848	G	A	0.148972	0.0324162	6.76986e-06	phylum Lentisphaeraephylum Lentisphaerae|| id:ebi-a-GCST90017115	0.0014743	21.1196
Anorexia nervosa	rs2031282	A	G	0.120412	0.0270263	5.86462e-06	phylum Lentisphaeraephylum Lentisphaerae|| id:ebi-a-GCST90017115	0.00138582	19.8503
Anorexia nervosa	rs2825714	A	G	-0.138226	0.0289096	1.49772e-06	phylum Lentisphaeraephylum Lentisphaerae|| id:ebi-a-GCST90017115	0.00159567	22.861
Anorexia nervosa	rs60995569	T	G	-0.16062	0.0336806	9.1939e-06	phylum Lentisphaeraephylum Lentisphaerae|| id:ebi-a-GCST90017115	0.00158742	22.7426
Anorexia nervosa	rs62570196	C	T	-0.217203	0.0439621	9.64473e-07	phylum Lentisphaeraephylum Lentisphaerae|| id:ebi-a-GCST90017115	0.00170364	24.4104
Anorexia nervosa	rs72640280	A	G	0.220185	0.0485947	5.19194e-06	phylum Lentisphaeraephylum Lentisphaerae|| id:ebi-a-GCST90017115	0.00143323	20.5304
Anorexia nervosa	rs77599476	A	G	0.229981	0.0479918	1.90265e-06	phylum Lentisphaeraephylum Lentisphaerae|| id:ebi-a-GCST90017115	0.00160286	22.9641
Anorexia nervosa	rs10750258	C	A	0.0491248	0.010824	8.71907e-06	phylum Proteobacteriaphylum Proteobacteria|| id:ebi-a-GCST90017116	0.00143795	20.598
Anorexia nervosa	rs11126162	T	C	-0.0770689	0.0187079	9.25977e-06	phylum Proteobacteriaphylum Proteobacteria|| id:ebi-a-GCST90017116	0.00118505	16.971
Anorexia nervosa	rs11715072	G	A	-0.0519289	0.0115246	6.90415e-06	phylum Proteobacteriaphylum Proteobacteria|| id:ebi-a-GCST90017116	0.0014174	20.3033
Anorexia nervosa	rs12150865	C	T	0.0511615	0.0106407	1.54085e-06	phylum Proteobacteriaphylum Proteobacteria|| id:ebi-a-GCST90017116	0.00161357	23.1178
Anorexia nervosa	rs12467198	C	T	0.0498267	0.011138	6.30667e-06	phylum Proteobacteriaphylum Proteobacteria|| id:ebi-a-GCST90017116	0.00139716	20.0129
Anorexia nervosa	rs2347697	G	T	0.0502281	0.0108968	4.26914e-06	phylum Proteobacteriaphylum Proteobacteria|| id:ebi-a-GCST90017116	0.00148318	21.2469
Anorexia nervosa	rs2532663	A	G	0.125578	0.0258034	7.4681e-07	phylum Proteobacteriaphylum Proteobacteria|| id:ebi-a-GCST90017116	0.00165309	23.685
Anorexia nervosa	rs4340090	C	T	-0.0668162	0.0153387	9.9901e-06	phylum Proteobacteriaphylum Proteobacteria|| id:ebi-a-GCST90017116	0.00132481	18.9752
Anorexia nervosa	rs6707783	C	T	0.0849594	0.0187782	8.08593e-06	phylum Proteobacteriaphylum Proteobacteria|| id:ebi-a-GCST90017116	0.00142901	20.4699
Anorexia nervosa	rs72771021	C	T	0.141726	0.0309242	7.18092e-06	phylum Proteobacteriaphylum Proteobacteria|| id:ebi-a-GCST90017116	0.00146625	21.004
Anorexia nervosa	rs922773	C	T	-0.0803778	0.0157851	3.67959e-07	phylum Proteobacteriaphylum Proteobacteria|| id:ebi-a-GCST90017116	0.0018094	25.9285
Anorexia nervosa	rs10108398	G	A	0.0769142	0.0153953	1.09001e-06	phylum Tenericutesphylum Tenericutes|| id:ebi-a-GCST90017117	0.0017419	24.9595
Anorexia nervosa	rs11890098	A	G	0.074438	0.0153389	9.56577e-07	phylum Tenericutesphylum Tenericutes|| id:ebi-a-GCST90017117	0.00164372	23.5505
Anorexia nervosa	rs12566890	T	G	-0.101147	0.0230978	3.65098e-06	phylum Tenericutesphylum Tenericutes|| id:ebi-a-GCST90017117	0.00133883	19.1763
Anorexia nervosa	rs17214486	C	A	0.06099	0.0135623	6.60861e-06	phylum Tenericutesphylum Tenericutes|| id:ebi-a-GCST90017117	0.00141182	20.2232
Anorexia nervosa	rs2464826	A	C	0.0944239	0.0211806	8.39499e-06	phylum Tenericutesphylum Tenericutes|| id:ebi-a-GCST90017117	0.00138748	19.8741
Anorexia nervosa	rs28537087	G	A	0.0820873	0.0188312	8.07402e-06	phylum Tenericutesphylum Tenericutes|| id:ebi-a-GCST90017117	0.00132667	19.0019
Anorexia nervosa	rs3768491	G	A	0.0681052	0.0149061	4.2335e-06	phylum Tenericutesphylum Tenericutes|| id:ebi-a-GCST90017117	0.00145728	20.8753
Anorexia nervosa	rs4885016	C	T	0.0819606	0.0181628	7.26993e-06	phylum Tenericutesphylum Tenericutes|| id:ebi-a-GCST90017117	0.00142157	20.3631
Anorexia nervosa	rs6043847	T	C	-0.114937	0.0248606	4.55481e-06	phylum Tenericutesphylum Tenericutes|| id:ebi-a-GCST90017117	0.00149207	21.3745
Anorexia nervosa	rs72901605	T	C	-0.0841852	0.0178119	3.25792e-06	phylum Tenericutesphylum Tenericutes|| id:ebi-a-GCST90017117	0.00155925	22.3383
Anorexia nervosa	rs74603314	T	C	0.221639	0.0462918	1.5569e-06	phylum Tenericutesphylum Tenericutes|| id:ebi-a-GCST90017117	0.00160004	22.9237
Anorexia nervosa	rs78169027	A	G	-0.108283	0.0237289	5.87611e-06	phylum Tenericutesphylum Tenericutes|| id:ebi-a-GCST90017117	0.0014537	20.8241
Anorexia nervosa	rs11252894	A	C	0.0784055	0.0162769	1.10555e-06	phylum Verrucomicrobiaphylum Verrucomicrobia|| id:ebi-a-GCST90017118	0.00161953	23.2033
Anorexia nervosa	rs117107102	A	G	0.204283	0.0427565	2.67935e-06	phylum Verrucomicrobiaphylum Verrucomicrobia|| id:ebi-a-GCST90017118	0.00159335	22.8276
Anorexia nervosa	rs11729256	T	C	0.0696984	0.0146953	2.23404e-06	phylum Verrucomicrobiaphylum Verrucomicrobia|| id:ebi-a-GCST90017118	0.00157018	22.4951
Anorexia nervosa	rs12512971	A	C	0.171057	0.0398053	9.81386e-06	phylum Verrucomicrobiaphylum Verrucomicrobia|| id:ebi-a-GCST90017118	0.00128938	18.4672
Anorexia nervosa	rs12908520	G	A	0.0594916	0.012823	3.40447e-06	phylum Verrucomicrobiaphylum Verrucomicrobia|| id:ebi-a-GCST90017118	0.00150252	21.5244
Anorexia nervosa	rs2602429	T	C	-0.0764148	0.0153487	8.71044e-07	phylum Verrucomicrobiaphylum Verrucomicrobia|| id:ebi-a-GCST90017118	0.00172983	24.7863
Anorexia nervosa	rs3995795	C	T	0.0610914	0.0138592	9.7221e-06	phylum Verrucomicrobiaphylum Verrucomicrobia|| id:ebi-a-GCST90017118	0.00135655	19.4305
Anorexia nervosa	rs45598138	C	A	-0.143901	0.03054	2.19129e-06	phylum Verrucomicrobiaphylum Verrucomicrobia|| id:ebi-a-GCST90017118	0.00154974	22.2019
Anorexia nervosa	rs61779207	G	A	-0.0755253	0.0164385	5.27971e-06	phylum Verrucomicrobiaphylum Verrucomicrobia|| id:ebi-a-GCST90017118	0.00147354	21.1087
Anorexia nervosa	rs74542928	T	C	0.115994	0.0231324	4.08376e-07	phylum Verrucomicrobiaphylum Verrucomicrobia|| id:ebi-a-GCST90017118	0.00175473	25.1437
Anorexia nervosa	rs76430504	T	C	-0.11753	0.025458	3.49559e-06	phylum Verrucomicrobiaphylum Verrucomicrobia|| id:ebi-a-GCST90017118	0.0014878	21.3132
Anorexia nervosa	rs9349825	A	G	-0.0660243	0.0143911	6.2748e-06	phylum Verrucomicrobiaphylum Verrucomicrobia|| id:ebi-a-GCST90017118	0.00146934	21.0484
Anorexia nervosa	rs11655079	T	C	-0.0560674	0.0124286	5.93e-06	class Actinobacteria|| id:ebi-a-GCST90016908	0.0014207	20.3506
Anorexia nervosa	rs11745923	G	T	0.0563759	0.0115529	1.58e-06	class Actinobacteria|| id:ebi-a-GCST90016908	0.00166198	23.8125
Anorexia nervosa	rs12049045	A	G	0.0510452	0.0114325	8.63e-06	class Actinobacteria|| id:ebi-a-GCST90016908	0.00139176	19.9355
Anorexia nervosa	rs134366	A	G	-0.111877	0.023501	1.5e-06	class Actinobacteria|| id:ebi-a-GCST90016908	0.00158184	22.6626
Anorexia nervosa	rs1376754	G	A	0.0509242	0.0112503	6.71e-06	class Actinobacteria|| id:ebi-a-GCST90016908	0.00143035	20.489
Anorexia nervosa	rs1515761	C	T	-0.0762317	0.0169884	4.96e-06	class Actinobacteria|| id:ebi-a-GCST90016908	0.00140572	20.1357
Anorexia nervosa	rs182549	T	C	-0.111489	0.012066	3.79e-20	class Actinobacteria|| id:ebi-a-GCST90016908	0.00593329	85.3763
Anorexia nervosa	rs4945008	G	A	-0.0540741	0.0121393	5.39e-06	class Actinobacteria|| id:ebi-a-GCST90016908	0.00138526	19.8423
Anorexia nervosa	rs6660520	G	A	-0.0711483	0.0134495	1.11e-07	class Actinobacteria|| id:ebi-a-GCST90016908	0.00195259	27.9845
Anorexia nervosa	rs72767435	T	C	-0.126352	0.0273626	2.57e-06	class Actinobacteria|| id:ebi-a-GCST90016908	0.00148849	21.3231
Anorexia nervosa	rs7322849	T	C	0.0944467	0.0192976	6.21e-07	class Actinobacteria|| id:ebi-a-GCST90016908	0.00167179	23.9534
Anorexia nervosa	rs80083040	T	G	0.155784	0.0348017	8.62e-06	class Actinobacteria|| id:ebi-a-GCST90016908	0.00139888	20.0376
Anorexia nervosa	rs8047955	G	A	-0.0575816	0.0116762	8.34e-07	class Actinobacteria|| id:ebi-a-GCST90016908	0.00169734	24.32
Anorexia nervosa	rs857444	C	T	0.0509553	0.011539	8.92e-06	class Actinobacteria|| id:ebi-a-GCST90016908	0.00136142	19.5003
Anorexia nervosa	rs961091	G	A	0.0501255	0.011255	8.68e-06	class Actinobacteria|| id:ebi-a-GCST90016908	0.00138474	19.8347
Anorexia nervosa	rs140912403	C	T	-0.160677	0.0317708	6.2e-07	class Alphaproteobacteria|| id:ebi-a-GCST90016909	0.00178492	25.5771
Anorexia nervosa	rs34569731	G	A	-0.0705145	0.0157564	7.38e-06	class Alphaproteobacteria|| id:ebi-a-GCST90016909	0.00139823	20.0282
Anorexia nervosa	rs55876211	C	T	-0.080811	0.0184159	7.54e-06	class Alphaproteobacteria|| id:ebi-a-GCST90016909	0.00134435	19.2555
Anorexia nervosa	rs62285697	C	T	0.0805256	0.0180912	9.76e-06	class Alphaproteobacteria|| id:ebi-a-GCST90016909	0.00138317	19.8122
Anorexia nervosa	rs76784716	A	G	0.133271	0.0267738	5.09e-07	class Alphaproteobacteria|| id:ebi-a-GCST90016909	0.00172919	24.7771
Anorexia nervosa	rs7960664	A	G	-0.0969489	0.0215149	8.84e-06	class Alphaproteobacteria|| id:ebi-a-GCST90016909	0.00141753	20.3052
Anorexia nervosa	rs9813022	A	G	-0.0751277	0.0153867	1.05e-06	class Alphaproteobacteria|| id:ebi-a-GCST90016909	0.00166391	23.8402
Anorexia nervosa	rs11110282	A	G	-0.101189	0.0217379	4.85e-06	class Bacilli|| id:ebi-a-GCST90016910	0.00151257	21.6686
Anorexia nervosa	rs11730038	G	A	-0.0630747	0.0128717	1.96e-06	class Bacilli|| id:ebi-a-GCST90016910	0.00167592	24.0126
Anorexia nervosa	rs13068444	A	G	0.0601035	0.0136407	9.53e-06	class Bacilli|| id:ebi-a-GCST90016910	0.00135544	19.4145
Anorexia nervosa	rs1595463	C	A	0.0476864	0.0108547	7.97e-06	class Bacilli|| id:ebi-a-GCST90016910	0.00134744	19.2998
Anorexia nervosa	rs28564647	T	G	-0.0613034	0.0137579	7.81e-06	class Bacilli|| id:ebi-a-GCST90016910	0.00138613	19.8548
Anorexia nervosa	rs2952251	G	A	0.0598868	0.0123903	1.08e-06	class Bacilli|| id:ebi-a-GCST90016910	0.00163054	23.3614
Anorexia nervosa	rs34989881	A	G	0.111056	0.0246039	6.55e-06	class Bacilli|| id:ebi-a-GCST90016910	0.00142233	20.374
Anorexia nervosa	rs35344081	G	A	0.0619529	0.0127066	1.01e-06	class Bacilli|| id:ebi-a-GCST90016910	0.00165915	23.7719
Anorexia nervosa	rs4028634	C	T	-0.0520614	0.0109842	2.21e-06	class Bacilli|| id:ebi-a-GCST90016910	0.00156803	22.4644
Anorexia nervosa	rs4459992	T	C	0.0535854	0.0116362	4.3e-06	class Bacilli|| id:ebi-a-GCST90016910	0.00148037	21.2066
Anorexia nervosa	rs57872228	C	T	-0.0714773	0.0146647	9.22e-07	class Bacilli|| id:ebi-a-GCST90016910	0.0016581	23.7569
Anorexia nervosa	rs694949	A	G	-0.081146	0.0180042	7.6e-06	class Bacilli|| id:ebi-a-GCST90016910	0.00141812	20.3136
Anorexia nervosa	rs74663707	C	T	0.0979154	0.0224074	8.46e-06	class Bacilli|| id:ebi-a-GCST90016910	0.00133316	19.095
Anorexia nervosa	rs7666190	A	C	0.104044	0.0247934	8.47e-06	class Bacilli|| id:ebi-a-GCST90016910	0.00122962	17.6101
Anorexia nervosa	rs77558518	A	G	-0.107255	0.0222879	1.34e-06	class Bacilli|| id:ebi-a-GCST90016910	0.00161636	23.1578
Anorexia nervosa	rs78938557	T	C	0.108007	0.0232858	1.07e-06	class Bacilli|| id:ebi-a-GCST90016910	0.0015018	21.514
Anorexia nervosa	rs9581006	T	C	-0.225309	0.0467697	1.79e-06	class Bacilli|| id:ebi-a-GCST90016910	0.00161982	23.2075
Anorexia nervosa	rs111845179	T	C	0.102648	0.0213843	9.24e-07	class Bacteroidia|| id:ebi-a-GCST90016911	0.00160825	23.0415
Anorexia nervosa	rs17343978	A	C	-0.0552057	0.0120278	8.36e-06	class Bacteroidia|| id:ebi-a-GCST90016911	0.00147061	21.0666
Anorexia nervosa	rs2032750	C	T	0.0508393	0.0106807	1.92e-06	class Bacteroidia|| id:ebi-a-GCST90016911	0.00158145	22.6569
Anorexia nervosa	rs2363574	T	C	0.222741	0.0508055	9.93e-06	class Bacteroidia|| id:ebi-a-GCST90016911	0.00134196	19.2211
Anorexia nervosa	rs4146051	G	A	0.107377	0.0245661	8.76e-06	class Bacteroidia|| id:ebi-a-GCST90016911	0.00133387	19.1051
Anorexia nervosa	rs4916508	A	G	0.0466729	0.0105312	8.47e-06	class Bacteroidia|| id:ebi-a-GCST90016911	0.00137126	19.6415
Anorexia nervosa	rs55773148	G	A	-0.121514	0.0236759	3.9e-07	class Bacteroidia|| id:ebi-a-GCST90016911	0.00183816	26.3414
Anorexia nervosa	rs62531359	T	G	0.0655728	0.0149891	9.09e-06	class Bacteroidia|| id:ebi-a-GCST90016911	0.00133616	19.138
Anorexia nervosa	rs62575403	C	T	0.140055	0.0311128	7.06e-06	class Bacteroidia|| id:ebi-a-GCST90016911	0.00141464	20.2637
Anorexia nervosa	rs72706335	T	C	-0.22241	0.0493458	7.66e-06	class Bacteroidia|| id:ebi-a-GCST90016911	0.00141819	20.3146
Anorexia nervosa	rs73975615	G	A	-0.207018	0.0442633	1.22e-06	class Bacteroidia|| id:ebi-a-GCST90016911	0.00152689	21.874
Anorexia nervosa	rs7631304	G	A	-0.0645771	0.0132957	8.37e-07	class Bacteroidia|| id:ebi-a-GCST90016911	0.0016465	23.5904
Anorexia nervosa	rs79585701	A	C	0.0646823	0.0149628	9.99e-06	class Bacteroidia|| id:ebi-a-GCST90016911	0.00130473	18.6872
Anorexia nervosa	rs929878	T	C	0.0548532	0.012153	4.73e-06	class Bacteroidia|| id:ebi-a-GCST90016911	0.0014222	20.3722
Anorexia nervosa	rs11128180	A	G	0.0592944	0.0128769	3.67e-06	class Betaproteobacteria|| id:ebi-a-GCST90016912	0.00148014	21.2034
Anorexia nervosa	rs1511453	A	G	0.0923492	0.0199158	4.76e-06	class Betaproteobacteria|| id:ebi-a-GCST90016912	0.00150093	21.5016
Anorexia nervosa	rs1928341	G	A	-0.0525581	0.0110408	2.02e-06	class Betaproteobacteria|| id:ebi-a-GCST90016912	0.00158173	22.661
Anorexia nervosa	rs2321387	G	A	-0.0494596	0.0109424	5.8e-06	class Betaproteobacteria|| id:ebi-a-GCST90016912	0.00142626	20.4304
Anorexia nervosa	rs2613606	T	C	0.0513106	0.0109091	2.2e-06	class Betaproteobacteria|| id:ebi-a-GCST90016912	0.00154422	22.1226
Anorexia nervosa	rs320161	G	A	-0.0572286	0.01262	7.33e-06	class Betaproteobacteria|| id:ebi-a-GCST90016912	0.00143558	20.564
Anorexia nervosa	rs4033856	T	C	-0.0832423	0.0167237	5.17e-07	class Betaproteobacteria|| id:ebi-a-GCST90016912	0.00172908	24.7756
Anorexia nervosa	rs56386628	C	T	-0.0622252	0.0135688	5.87e-06	class Betaproteobacteria|| id:ebi-a-GCST90016912	0.00146809	21.0305
Anorexia nervosa	rs6087811	T	G	-0.0978177	0.0198522	7.44e-07	class Betaproteobacteria|| id:ebi-a-GCST90016912	0.00169443	24.2783
Anorexia nervosa	rs62395635	T	C	0.109741	0.0236	2.94e-06	class Betaproteobacteria|| id:ebi-a-GCST90016912	0.00150939	21.6229
Anorexia nervosa	rs75242906	C	T	-0.121083	0.028075	9.27e-06	class Betaproteobacteria|| id:ebi-a-GCST90016912	0.00129869	18.6006
Anorexia nervosa	rs9964679	A	G	0.052911	0.0114866	4.85e-06	class Betaproteobacteria|| id:ebi-a-GCST90016912	0.00148118	21.2182
Anorexia nervosa	rs10774377	G	A	-0.052659	0.0113858	3.24e-06	class Clostridia|| id:ebi-a-GCST90016913	0.00149318	21.3904
Anorexia nervosa	rs112334273	G	A	0.0641008	0.0127404	3.81e-07	class Clostridia|| id:ebi-a-GCST90016913	0.00176659	25.314
Anorexia nervosa	rs13105690	C	T	0.0529097	0.011818	8.78e-06	class Clostridia|| id:ebi-a-GCST90016913	0.00139932	20.0439
Anorexia nervosa	rs13179700	C	T	-0.0511937	0.0109569	3.37e-06	class Clostridia|| id:ebi-a-GCST90016913	0.00152384	21.8302
Anorexia nervosa	rs1842454	G	A	-0.0547202	0.0127338	8.72e-06	class Clostridia|| id:ebi-a-GCST90016913	0.00128932	18.4663
Anorexia nervosa	rs2273429	A	G	-0.0724037	0.0153105	4.52e-06	class Clostridia|| id:ebi-a-GCST90016913	0.00156101	22.3637
Anorexia nervosa	rs6797343	T	G	-0.0592279	0.0134556	9.36e-06	class Clostridia|| id:ebi-a-GCST90016913	0.0013527	19.3752
Anorexia nervosa	rs6814436	C	T	-0.0739995	0.0150815	9.65e-07	class Clostridia|| id:ebi-a-GCST90016913	0.00168028	24.0751
Anorexia nervosa	rs6815608	C	T	-0.103803	0.0210883	4.02e-07	class Clostridia|| id:ebi-a-GCST90016913	0.001691	24.2291
Anorexia nervosa	rs72738886	T	C	0.0866169	0.0190393	8.24e-06	class Clostridia|| id:ebi-a-GCST90016913	0.00144483	20.6968
Anorexia nervosa	rs72915163	T	C	-0.0581025	0.0120557	1.34e-06	class Clostridia|| id:ebi-a-GCST90016913	0.00162122	23.2276
Anorexia nervosa	rs76767978	G	A	0.0698882	0.0156319	8.4e-06	class Clostridia|| id:ebi-a-GCST90016913	0.00139547	19.9887
Anorexia nervosa	rs992074	T	C	-0.255639	0.0508787	8.78e-07	class Clostridia|| id:ebi-a-GCST90016913	0.00176181	25.2454
Anorexia nervosa	rs11073596	G	T	-0.0510212	0.0114339	8.14e-06	class Coriobacteriia|| id:ebi-a-GCST90016914	0.00139012	19.9119
Anorexia nervosa	rs11250875	T	C	0.06075	0.0130939	4.83e-06	class Coriobacteriia|| id:ebi-a-GCST90016914	0.0015026	21.5256
Anorexia nervosa	rs11656361	A	C	0.0773006	0.017553	8.02e-06	class Coriobacteriia|| id:ebi-a-GCST90016914	0.00135399	19.3938
Anorexia nervosa	rs12974142	G	A	0.0789796	0.0177205	8.51e-06	class Coriobacteriia|| id:ebi-a-GCST90016914	0.00138681	19.8645
Anorexia nervosa	rs13307134	T	C	-0.0565686	0.0126265	7.8e-06	class Coriobacteriia|| id:ebi-a-GCST90016914	0.00140126	20.0717
Anorexia nervosa	rs1397793	A	G	0.0498855	0.0112446	9.77e-06	class Coriobacteriia|| id:ebi-a-GCST90016914	0.00137406	19.6816
Anorexia nervosa	rs1816223	G	A	0.0586265	0.0129006	4.84e-06	class Coriobacteriia|| id:ebi-a-GCST90016914	0.00144173	20.6523
Anorexia nervosa	rs240104	T	C	-0.0603429	0.0126849	1.52e-06	class Coriobacteriia|| id:ebi-a-GCST90016914	0.00157955	22.6297
Anorexia nervosa	rs2442778	A	G	0.116408	0.0258545	9.03e-06	class Coriobacteriia|| id:ebi-a-GCST90016914	0.00141521	20.2718
Anorexia nervosa	rs3025411	A	G	0.0926543	0.0209468	8.27e-06	class Coriobacteriia|| id:ebi-a-GCST90016914	0.00136598	19.5657
Anorexia nervosa	rs34739816	G	T	0.0965017	0.0207666	3.88e-06	class Coriobacteriia|| id:ebi-a-GCST90016914	0.00150739	21.5943
Anorexia nervosa	rs67561917	A	G	-0.0714367	0.0154113	5.39e-06	class Coriobacteriia|| id:ebi-a-GCST90016914	0.00149987	21.4864
Anorexia nervosa	rs719099	A	G	0.0778402	0.0155815	5.43e-07	class Coriobacteriia|| id:ebi-a-GCST90016914	0.00174171	24.9568
Anorexia nervosa	rs8010111	A	G	0.103377	0.0229286	6.9e-06	class Coriobacteriia|| id:ebi-a-GCST90016914	0.00141912	20.3279
Anorexia nervosa	rs1035691	G	A	0.055176	0.0121602	9.65e-06	class Deltaproteobacteria|| id:ebi-a-GCST90016915	0.00143727	20.5882
Anorexia nervosa	rs112381107	C	T	0.206594	0.0456908	4.63e-06	class Deltaproteobacteria|| id:ebi-a-GCST90016915	0.00142725	20.4446
Anorexia nervosa	rs11599763	C	T	0.0544219	0.0117397	3.94e-06	class Deltaproteobacteria|| id:ebi-a-GCST90016915	0.00150011	21.4899
Anorexia nervosa	rs17084793	G	A	-0.0710762	0.015953	5.69e-06	class Deltaproteobacteria|| id:ebi-a-GCST90016915	0.00138581	19.8501
Anorexia nervosa	rs17791387	A	G	-0.0735881	0.0154246	1.6e-06	class Deltaproteobacteria|| id:ebi-a-GCST90016915	0.00158869	22.7608
Anorexia nervosa	rs2692012	G	A	-0.110335	0.0253336	3.14e-06	class Deltaproteobacteria|| id:ebi-a-GCST90016915	0.00132434	18.9685
Anorexia nervosa	rs2838334	G	A	0.0561722	0.0124124	5.45e-06	class Deltaproteobacteria|| id:ebi-a-GCST90016915	0.00142972	20.4801
Anorexia nervosa	rs3935584	C	T	-0.0523484	0.011566	7.5e-06	class Deltaproteobacteria|| id:ebi-a-GCST90016915	0.00143008	20.4852
Anorexia nervosa	rs4506934	C	T	-0.0936514	0.02012	3.59e-06	class Deltaproteobacteria|| id:ebi-a-GCST90016915	0.00151237	21.6657
Anorexia nervosa	rs55744759	A	G	-0.0779693	0.0170738	7.31e-06	class Deltaproteobacteria|| id:ebi-a-GCST90016915	0.00145578	20.8539
Anorexia nervosa	rs6058181	C	T	0.0825716	0.0165958	3.4e-07	class Deltaproteobacteria|| id:ebi-a-GCST90016915	0.00172765	24.7551
Anorexia nervosa	rs62020470	A	G	-0.0585411	0.0129358	4.85e-06	class Deltaproteobacteria|| id:ebi-a-GCST90016915	0.00142974	20.4802
Anorexia nervosa	rs9928243	C	A	-0.0538457	0.0117718	5.02e-06	class Deltaproteobacteria|| id:ebi-a-GCST90016915	0.00146058	20.9226
Anorexia nervosa	rs1074800	G	A	-0.0492438	0.010887	6.15e-06	class Erysipelotrichia|| id:ebi-a-GCST90016916	0.00142826	20.4591
Anorexia nervosa	rs10781552	C	T	-0.0552212	0.0116074	2.33e-06	class Erysipelotrichia|| id:ebi-a-GCST90016916	0.00157978	22.633
Anorexia nervosa	rs17530232	A	G	0.10305	0.0224648	2.79e-06	class Erysipelotrichia|| id:ebi-a-GCST90016916	0.00146891	21.0422
Anorexia nervosa	rs1884466	C	T	-0.0475363	0.0106939	9.53e-06	class Erysipelotrichia|| id:ebi-a-GCST90016916	0.0013795	19.7596
Anorexia nervosa	rs2300774	A	G	-0.0524152	0.0106784	8.95e-07	class Erysipelotrichia|| id:ebi-a-GCST90016916	0.00168157	24.0936
Anorexia nervosa	rs290833	T	G	-0.0497374	0.0111376	8.03e-06	class Erysipelotrichia|| id:ebi-a-GCST90016916	0.00139226	19.9427
Anorexia nervosa	rs35161940	T	C	-0.0806041	0.0167641	1.85e-06	class Erysipelotrichia|| id:ebi-a-GCST90016916	0.0016136	23.1182
Anorexia nervosa	rs4078432	T	C	0.0608929	0.0133764	4.23e-06	class Erysipelotrichia|| id:ebi-a-GCST90016916	0.00144667	20.7231
Anorexia nervosa	rs56970041	T	G	0.0724145	0.0164471	5.4e-06	class Erysipelotrichia|| id:ebi-a-GCST90016916	0.0013534	19.3853
Anorexia nervosa	rs62504403	C	T	0.0681159	0.0127883	1.12e-07	class Erysipelotrichia|| id:ebi-a-GCST90016916	0.00197949	28.3708
Anorexia nervosa	rs7234058	T	C	-0.0945759	0.0194091	9.12e-07	class Erysipelotrichia|| id:ebi-a-GCST90016916	0.00165719	23.7438
Anorexia nervosa	rs7826267	G	T	0.0839071	0.0199131	9.28e-06	class Erysipelotrichia|| id:ebi-a-GCST90016916	0.00123972	17.755
Anorexia nervosa	rs8003149	C	T	0.0538798	0.0116888	4.08e-06	class Erysipelotrichia|| id:ebi-a-GCST90016916	0.00148324	21.2477
Anorexia nervosa	rs11181912	G	A	-0.0579153	0.0118796	9.95e-07	class Gammaproteobacteria|| id:ebi-a-GCST90016917	0.00165884	23.7675
Anorexia nervosa	rs12404135	A	G	-0.0788843	0.0172415	8.89e-06	class Gammaproteobacteria|| id:ebi-a-GCST90016917	0.0014613	20.933
Anorexia nervosa	rs6706173	A	C	0.074251	0.0146392	1.99e-07	class Gammaproteobacteria|| id:ebi-a-GCST90016917	0.00179528	25.7259
Anorexia nervosa	rs75101789	C	T	0.0729012	0.0163003	8.79e-06	class Gammaproteobacteria|| id:ebi-a-GCST90016917	0.00139641	20.0022
Anorexia nervosa	rs79795896	A	G	-0.15921	0.0351373	7.92e-06	class Gammaproteobacteria|| id:ebi-a-GCST90016917	0.00143326	20.5307
Anorexia nervosa	rs9494710	C	T	-0.0549673	0.0120924	4.55e-06	class Gammaproteobacteria|| id:ebi-a-GCST90016917	0.00144245	20.6625
Anorexia nervosa	rs1002941	A	G	-0.105025	0.0233484	8.15e-06	class Lentisphaeria|| id:ebi-a-GCST90016918	0.00141254	20.2335
Anorexia nervosa	rs11770843	C	T	0.109431	0.0234879	1.91e-06	class Lentisphaeria|| id:ebi-a-GCST90016918	0.00151522	21.7066
Anorexia nervosa	rs17114848	G	A	0.152377	0.0324332	4.06e-06	class Lentisphaeria|| id:ebi-a-GCST90016918	0.00154075	22.0729
Anorexia nervosa	rs2031282	A	G	0.122368	0.0270329	4.38e-06	class Lentisphaeria|| id:ebi-a-GCST90016918	0.00143045	20.4904
Anorexia nervosa	rs2825714	A	G	-0.13741	0.0289246	1.72e-06	class Lentisphaeria|| id:ebi-a-GCST90016918	0.00157529	22.5685
Anorexia nervosa	rs62570196	C	T	-0.21635	0.0439866	1.08e-06	class Lentisphaeria|| id:ebi-a-GCST90016918	0.00168842	24.1921
Anorexia nervosa	rs72640280	A	G	0.220207	0.0486196	5.18e-06	class Lentisphaeria|| id:ebi-a-GCST90016918	0.00143206	20.5135
Anorexia nervosa	rs77599476	A	G	0.230292	0.0480168	1.86e-06	class Lentisphaeria|| id:ebi-a-GCST90016918	0.00160552	23.0023
Anorexia nervosa	rs10148250	A	G	-0.0861928	0.0193381	8.67e-06	class Melainabacteria|| id:ebi-a-GCST90016919	0.00138693	19.8662
Anorexia nervosa	rs10738747	A	G	-0.0814624	0.0184409	9.96e-06	class Melainabacteria|| id:ebi-a-GCST90016919	0.00136239	19.5142
Anorexia nervosa	rs11150282	T	C	0.0989487	0.0196972	6.03e-07	class Melainabacteria|| id:ebi-a-GCST90016919	0.00176112	25.2355
Anorexia nervosa	rs113884518	T	C	-0.205352	0.0454982	8.06e-06	class Melainabacteria|| id:ebi-a-GCST90016919	0.00142211	20.3709
Anorexia nervosa	rs28678345	T	C	0.214848	0.0470878	6.69e-06	class Melainabacteria|| id:ebi-a-GCST90016919	0.00145331	20.8183
Anorexia nervosa	rs367480	A	G	0.083758	0.0185796	8.2e-06	class Melainabacteria|| id:ebi-a-GCST90016919	0.00141875	20.3226
Anorexia nervosa	rs4129395	G	A	0.0896187	0.0185106	1.48e-06	class Melainabacteria|| id:ebi-a-GCST90016919	0.00163602	23.4399
Anorexia nervosa	rs789069	A	C	-0.103539	0.0234287	6.85e-06	class Melainabacteria|| id:ebi-a-GCST90016919	0.00136352	19.5304
Anorexia nervosa	rs79790072	T	C	0.226722	0.0487841	3.29e-06	class Melainabacteria|| id:ebi-a-GCST90016919	0.00150771	21.5989
Anorexia nervosa	rs9864379	T	C	-0.159735	0.0292553	5.36e-08	class Melainabacteria|| id:ebi-a-GCST90016919	0.00207984	29.812
Anorexia nervosa	rs10202904	G	T	0.121754	0.0235357	3.01e-07	class Methanobacteria|| id:ebi-a-GCST90016920	0.00186742	26.7616
Anorexia nervosa	rs10424197	A	G	0.111274	0.0247517	9.28e-06	class Methanobacteria|| id:ebi-a-GCST90016920	0.00141093	20.2105
Anorexia nervosa	rs4257531	G	A	0.164498	0.0364959	7.44e-06	class Methanobacteria|| id:ebi-a-GCST90016920	0.00141827	20.3158
Anorexia nervosa	rs56131665	G	A	0.178661	0.039298	6.18e-06	class Methanobacteria|| id:ebi-a-GCST90016920	0.00144289	20.669
Anorexia nervosa	rs6508769	C	T	-0.153519	0.0344519	8.23e-06	class Methanobacteria|| id:ebi-a-GCST90016920	0.00138624	19.8563
Anorexia nervosa	rs6776814	T	C	-0.199566	0.0411825	1.63e-06	class Methanobacteria|| id:ebi-a-GCST90016920	0.001639	23.4827
Anorexia nervosa	rs73068003	G	T	-0.15814	0.0351803	8.45e-06	class Methanobacteria|| id:ebi-a-GCST90016920	0.00141063	20.2062
Anorexia nervosa	rs73457410	A	G	0.21534	0.0436695	1.41e-06	class Methanobacteria|| id:ebi-a-GCST90016920	0.00169706	24.316
Anorexia nervosa	rs75208022	C	T	-0.227245	0.048763	5.92e-06	class Methanobacteria|| id:ebi-a-GCST90016920	0.00151597	21.7174
Anorexia nervosa	rs894996	C	A	0.216999	0.0449076	1.88e-06	class Methanobacteria|| id:ebi-a-GCST90016920	0.00162971	23.3494
Anorexia nervosa	rs10108398	G	A	0.0769142	0.0153953	1.09e-06	class Mollicutes|| id:ebi-a-GCST90016921	0.0017419	24.9595
Anorexia nervosa	rs11890098	A	G	0.074438	0.0153389	9.57e-07	class Mollicutes|| id:ebi-a-GCST90016921	0.00164372	23.5505
Anorexia nervosa	rs12566890	T	G	-0.101147	0.0230978	3.65e-06	class Mollicutes|| id:ebi-a-GCST90016921	0.00133883	19.1763
Anorexia nervosa	rs17214486	C	A	0.06099	0.0135623	6.61e-06	class Mollicutes|| id:ebi-a-GCST90016921	0.00141182	20.2232
Anorexia nervosa	rs2464826	A	C	0.0944239	0.0211806	8.39e-06	class Mollicutes|| id:ebi-a-GCST90016921	0.00138748	19.8741
Anorexia nervosa	rs28537087	G	A	0.0820873	0.0188312	8.07e-06	class Mollicutes|| id:ebi-a-GCST90016921	0.00132667	19.0019
Anorexia nervosa	rs3768491	G	A	0.0681052	0.0149061	4.23e-06	class Mollicutes|| id:ebi-a-GCST90016921	0.00145728	20.8753
Anorexia nervosa	rs4885016	C	T	0.0819606	0.0181628	7.27e-06	class Mollicutes|| id:ebi-a-GCST90016921	0.00142157	20.3631
Anorexia nervosa	rs6043847	T	C	-0.114937	0.0248606	4.55e-06	class Mollicutes|| id:ebi-a-GCST90016921	0.00149208	21.3745
Anorexia nervosa	rs72901605	T	C	-0.0841852	0.0178119	3.26e-06	class Mollicutes|| id:ebi-a-GCST90016921	0.00155925	22.3383
Anorexia nervosa	rs74603314	T	C	0.221639	0.0462918	1.56e-06	class Mollicutes|| id:ebi-a-GCST90016921	0.00160004	22.9237
Anorexia nervosa	rs78169027	A	G	-0.108283	0.0237289	5.88e-06	class Mollicutes|| id:ebi-a-GCST90016921	0.0014537	20.8241
Anorexia nervosa	rs1135612	G	A	0.0529785	0.0119177	9.26e-06	class Negativicutes|| id:ebi-a-GCST90016922	0.00137961	19.7613
Anorexia nervosa	rs13086907	G	A	0.0625312	0.0131735	1.95e-06	class Negativicutes|| id:ebi-a-GCST90016922	0.00157271	22.5316
Anorexia nervosa	rs1643968	T	C	-0.0565284	0.0112298	4.15e-07	class Negativicutes|| id:ebi-a-GCST90016922	0.00176833	25.339
Anorexia nervosa	rs1649999	A	G	0.0748989	0.0166458	7.58e-06	class Negativicutes|| id:ebi-a-GCST90016922	0.00141341	20.2461
Anorexia nervosa	rs2834062	A	G	0.0489057	0.0108842	8.44e-06	class Negativicutes|| id:ebi-a-GCST90016922	0.00140947	20.1895
Anorexia nervosa	rs4463806	C	T	0.0543966	0.0129365	7.81e-06	class Negativicutes|| id:ebi-a-GCST90016922	0.00123457	17.6811
Anorexia nervosa	rs4722181	T	G	0.0501306	0.0105798	2e-06	class Negativicutes|| id:ebi-a-GCST90016922	0.00156716	22.4518
Anorexia nervosa	rs60274479	T	C	-0.0659623	0.0134137	1.16e-06	class Negativicutes|| id:ebi-a-GCST90016922	0.00168773	24.1821
Anorexia nervosa	rs61249479	A	C	0.0777075	0.0168628	2.95e-06	class Negativicutes|| id:ebi-a-GCST90016922	0.0014824	21.2357
Anorexia nervosa	rs71405394	G	A	-0.114178	0.02405	2.17e-06	class Negativicutes|| id:ebi-a-GCST90016922	0.00157323	22.539
Anorexia nervosa	rs73232831	G	A	-0.151829	0.0314932	1.87e-06	class Negativicutes|| id:ebi-a-GCST90016922	0.00162223	23.2421
Anorexia nervosa	rs9423647	G	A	0.047817	0.0105282	6.06e-06	class Negativicutes|| id:ebi-a-GCST90016922	0.00144004	20.628
Anorexia nervosa	rs117107102	A	G	0.204683	0.0431572	2.92e-06	class Verrucomicrobiae|| id:ebi-a-GCST90016923	0.00157006	22.4935
Anorexia nervosa	rs11729256	T	C	0.0749798	0.0150177	6.73e-07	class Verrucomicrobiae|| id:ebi-a-GCST90016923	0.00173967	24.9277
Anorexia nervosa	rs12908520	G	A	0.0618926	0.0130946	2.17e-06	class Verrucomicrobiae|| id:ebi-a-GCST90016923	0.0015594	22.3405
Anorexia nervosa	rs2602429	T	C	-0.0746844	0.0156194	2.58e-06	class Verrucomicrobiae|| id:ebi-a-GCST90016923	0.00159581	22.8629
Anorexia nervosa	rs4242783	A	G	-0.0689292	0.0147693	2.64e-06	class Verrucomicrobiae|| id:ebi-a-GCST90016923	0.00152044	21.7814
Anorexia nervosa	rs4936098	G	A	-0.0648843	0.0135928	1.12e-06	class Verrucomicrobiae|| id:ebi-a-GCST90016923	0.00159042	22.7856
Anorexia nervosa	rs61779207	G	A	-0.0758309	0.0167762	6.72e-06	class Verrucomicrobiae|| id:ebi-a-GCST90016923	0.00142636	20.4317
Anorexia nervosa	rs74542928	T	C	0.112164	0.0236422	1.63e-06	class Verrucomicrobiae|| id:ebi-a-GCST90016923	0.00157105	22.5077
Anorexia nervosa	rs9349825	A	G	-0.0704036	0.0147128	2.54e-06	class Verrucomicrobiae|| id:ebi-a-GCST90016923	0.00159826	22.8981
Anorexia nervosa	rs941682	G	A	-0.0631436	0.0143767	9.61e-06	class Verrucomicrobiae|| id:ebi-a-GCST90016923	0.00134678	19.2904
Anorexia nervosa	rs2889192	T	G	-0.0884052	0.0194997	3.96725e-06	order Actinomycetales|| id:ebi-a-GCST90017090	0.00143489	20.5542
Anorexia nervosa	rs34583783	G	T	0.123688	0.0264254	5.53886e-06	order Actinomycetales|| id:ebi-a-GCST90017090	0.00152929	21.9085
Anorexia nervosa	rs35011108	A	G	0.241546	0.0503803	1.87659e-06	order Actinomycetales|| id:ebi-a-GCST90017090	0.00160444	22.9868
Anorexia nervosa	rs4073240	G	A	0.074973	0.0164672	5.67898e-06	order Actinomycetales|| id:ebi-a-GCST90017090	0.00144705	20.7286
Anorexia nervosa	rs58484246	T	C	0.075828	0.0168997	6.67483e-06	order Actinomycetales|| id:ebi-a-GCST90017090	0.00140551	20.1327
Anorexia nervosa	rs10233278	T	C	-0.116319	0.0248527	3.508e-06	order Bacillales|| id:ebi-a-GCST90017091	0.00152909	21.9056
Anorexia nervosa	rs10410917	C	T	-0.11471	0.0250025	5.57353e-06	order Bacillales|| id:ebi-a-GCST90017091	0.0014694	21.0492
Anorexia nervosa	rs11034576	A	G	0.205765	0.0453311	8.85972e-06	order Bacillales|| id:ebi-a-GCST90017091	0.00143836	20.604
Anorexia nervosa	rs11207728	A	G	0.14455	0.0316912	5.73456e-06	order Bacillales|| id:ebi-a-GCST90017091	0.00145235	20.8046
Anorexia nervosa	rs11844714	A	G	-0.143245	0.0320272	5.06209e-06	order Bacillales|| id:ebi-a-GCST90017091	0.00139655	20.0042
Anorexia nervosa	rs1287018	G	A	0.141125	0.0319309	9.87097e-06	order Bacillales|| id:ebi-a-GCST90017091	0.00136375	19.5337
Anorexia nervosa	rs4617108	G	A	-0.248861	0.0525929	1.97506e-06	order Bacillales|| id:ebi-a-GCST90017091	0.00156287	22.3903
Anorexia nervosa	rs62640857	A	G	0.148238	0.0326455	4.49262e-06	order Bacillales|| id:ebi-a-GCST90017091	0.00143943	20.6192
Anorexia nervosa	rs74420793	A	G	-0.164413	0.0353763	3.07319e-06	order Bacillales|| id:ebi-a-GCST90017091	0.00150777	21.5997
Anorexia nervosa	rs111845179	T	C	0.102648	0.0213843	9.23996e-07	order Bacteroidales|| id:ebi-a-GCST90017092	0.00160825	23.0415
Anorexia nervosa	rs17343978	A	C	-0.0552057	0.0120278	8.3593e-06	order Bacteroidales|| id:ebi-a-GCST90017092	0.00147061	21.0666
Anorexia nervosa	rs2032750	C	T	0.0508393	0.0106807	1.91509e-06	order Bacteroidales|| id:ebi-a-GCST90017092	0.00158145	22.6569
Anorexia nervosa	rs2363574	T	C	0.222741	0.0508055	9.93482e-06	order Bacteroidales|| id:ebi-a-GCST90017092	0.00134196	19.2211
Anorexia nervosa	rs4146051	G	A	0.107377	0.0245661	8.76436e-06	order Bacteroidales|| id:ebi-a-GCST90017092	0.00133387	19.1051
Anorexia nervosa	rs4916508	A	G	0.0466729	0.0105312	8.4711e-06	order Bacteroidales|| id:ebi-a-GCST90017092	0.00137126	19.6415
Anorexia nervosa	rs55773148	G	A	-0.121514	0.0236759	3.89583e-07	order Bacteroidales|| id:ebi-a-GCST90017092	0.00183816	26.3414
Anorexia nervosa	rs62531359	T	G	0.0655728	0.0149891	9.08657e-06	order Bacteroidales|| id:ebi-a-GCST90017092	0.00133616	19.138
Anorexia nervosa	rs62575403	C	T	0.140055	0.0311128	7.06122e-06	order Bacteroidales|| id:ebi-a-GCST90017092	0.00141464	20.2637
Anorexia nervosa	rs72706335	T	C	-0.22241	0.0493458	7.65526e-06	order Bacteroidales|| id:ebi-a-GCST90017092	0.00141819	20.3146
Anorexia nervosa	rs73975615	G	A	-0.207018	0.0442633	1.21616e-06	order Bacteroidales|| id:ebi-a-GCST90017092	0.00152689	21.874
Anorexia nervosa	rs7631304	G	A	-0.0645771	0.0132957	8.36778e-07	order Bacteroidales|| id:ebi-a-GCST90017092	0.0016465	23.5904
Anorexia nervosa	rs79585701	A	C	0.0646823	0.0149628	9.98596e-06	order Bacteroidales|| id:ebi-a-GCST90017092	0.00130473	18.6872
Anorexia nervosa	rs929878	T	C	0.0548532	0.012153	4.7338e-06	order Bacteroidales|| id:ebi-a-GCST90017092	0.0014222	20.3722
Anorexia nervosa	rs10831953	G	A	0.0537537	0.0123746	9.94741e-06	order Bifidobacteriales|| id:ebi-a-GCST90017093	0.00131742	18.8692
Anorexia nervosa	rs12446429	T	C	0.0810099	0.019073	8.52884e-06	order Bifidobacteriales|| id:ebi-a-GCST90017093	0.0012596	18.0401
Anorexia nervosa	rs13020688	G	A	0.0584045	0.0122081	1.57373e-06	order Bifidobacteriales|| id:ebi-a-GCST90017093	0.00159751	22.8874
Anorexia nervosa	rs182549	T	C	-0.11707	0.0126703	5.94155e-20	order Bifidobacteriales|| id:ebi-a-GCST90017093	0.00593302	85.3724
Anorexia nervosa	rs4957061	T	C	0.0569873	0.0116907	1.1517e-06	order Bifidobacteriales|| id:ebi-a-GCST90017093	0.00165843	23.7616
Anorexia nervosa	rs540489	T	G	-0.0632518	0.013817	5.36809e-06	order Bifidobacteriales|| id:ebi-a-GCST90017093	0.00146293	20.9565
Anorexia nervosa	rs55888705	A	G	0.053673	0.0120586	8.66204e-06	order Bifidobacteriales|| id:ebi-a-GCST90017093	0.00138312	19.8115
Anorexia nervosa	rs6899771	A	G	-0.0914312	0.0202604	7.27998e-06	order Bifidobacteriales|| id:ebi-a-GCST90017093	0.00142173	20.3654
Anorexia nervosa	rs7174549	T	C	-0.0551726	0.0124655	6.86784e-06	order Bifidobacteriales|| id:ebi-a-GCST90017093	0.00136765	19.5897
Anorexia nervosa	rs7322849	T	C	0.110676	0.0200996	1.74032e-08	order Bifidobacteriales|| id:ebi-a-GCST90017093	0.00211522	30.3202
Anorexia nervosa	rs73797465	T	G	-0.0942612	0.0208421	4.84953e-06	order Bifidobacteriales|| id:ebi-a-GCST90017093	0.00142792	20.4542
Anorexia nervosa	rs857444	C	T	0.0553965	0.0120669	3.8249e-06	order Bifidobacteriales|| id:ebi-a-GCST90017093	0.00147122	21.0753
Anorexia nervosa	rs1511453	A	G	0.0910999	0.0199479	8.00092e-06	order Burkholderiales|| id:ebi-a-GCST90017094	0.00145597	20.8565
Anorexia nervosa	rs1928341	G	A	-0.0507782	0.0110587	4.51513e-06	order Burkholderiales|| id:ebi-a-GCST90017094	0.0014718	21.0837
Anorexia nervosa	rs2321387	G	A	-0.0508514	0.0109588	3.25784e-06	order Burkholderiales|| id:ebi-a-GCST90017094	0.00150303	21.5318
Anorexia nervosa	rs2613606	T	C	0.0499561	0.0109264	4.13361e-06	order Burkholderiales|| id:ebi-a-GCST90017094	0.00145925	20.9037
Anorexia nervosa	rs4033856	T	C	-0.0833445	0.0167489	5.66826e-07	order Burkholderiales|| id:ebi-a-GCST90017094	0.00172812	24.7617
Anorexia nervosa	rs6087811	T	G	-0.101587	0.0198817	2.88377e-07	order Burkholderiales|| id:ebi-a-GCST90017094	0.00182188	26.1077
Anorexia nervosa	rs62191117	A	G	0.0679995	0.0132471	2.791e-07	order Burkholderiales|| id:ebi-a-GCST90017094	0.00183871	26.3493
Anorexia nervosa	rs62395635	T	C	0.109911	0.0236375	2.90228e-06	order Burkholderiales|| id:ebi-a-GCST90017094	0.00150927	21.6212
Anorexia nervosa	rs75242906	C	T	-0.120974	0.0281273	9.74518e-06	order Burkholderiales|| id:ebi-a-GCST90017094	0.00129154	18.4981
Anorexia nervosa	rs7638039	T	C	0.0580987	0.012673	4.83593e-06	order Burkholderiales|| id:ebi-a-GCST90017094	0.00146716	21.0172
Anorexia nervosa	rs9964679	A	G	0.052509	0.011504	6.05982e-06	order Burkholderiales|| id:ebi-a-GCST90017094	0.00145439	20.8339
Anorexia nervosa	rs10774377	G	A	-0.0523003	0.0113859	3.80899e-06	order Clostridiales|| id:ebi-a-GCST90017095	0.00147291	21.0996
Anorexia nervosa	rs112334273	G	A	0.0639383	0.0127404	4.07258e-07	order Clostridiales|| id:ebi-a-GCST90017095	0.00175766	25.1858
Anorexia nervosa	rs13105690	C	T	0.0527441	0.011818	9.36807e-06	order Clostridiales|| id:ebi-a-GCST90017095	0.00139059	19.9186
Anorexia nervosa	rs13179700	C	T	-0.0510953	0.0109569	3.52111e-06	order Clostridiales|| id:ebi-a-GCST90017095	0.00151799	21.7464
Anorexia nervosa	rs1842454	G	A	-0.0543676	0.012734	9.91745e-06	order Clostridiales|| id:ebi-a-GCST90017095	0.00127274	18.2285
Anorexia nervosa	rs2273429	A	G	-0.0726191	0.0153105	4.16869e-06	order Clostridiales|| id:ebi-a-GCST90017095	0.0015703	22.4969
Anorexia nervosa	rs290772	G	A	0.084254	0.0196297	9.9977e-06	order Clostridiales|| id:ebi-a-GCST90017095	0.00128629	18.4227
Anorexia nervosa	rs6442336	T	C	0.0547729	0.0124169	9.62565e-06	order Clostridiales|| id:ebi-a-GCST90017095	0.00135849	19.4583
Anorexia nervosa	rs6814436	C	T	-0.0741858	0.0150814	9.06296e-07	order Clostridiales|| id:ebi-a-GCST90017095	0.00168876	24.1968
Anorexia nervosa	rs6815608	C	T	-0.104089	0.0210883	3.71989e-07	order Clostridiales|| id:ebi-a-GCST90017095	0.00170032	24.3628
Anorexia nervosa	rs72738886	T	C	0.0865333	0.0190392	8.4157e-06	order Clostridiales|| id:ebi-a-GCST90017095	0.00144207	20.6571
Anorexia nervosa	rs72915163	T	C	-0.0580246	0.0120558	1.39104e-06	order Clostridiales|| id:ebi-a-GCST90017095	0.00161686	23.165
Anorexia nervosa	rs76767978	G	A	0.0699806	0.0156318	8.17561e-06	order Clostridiales|| id:ebi-a-GCST90017095	0.00139917	20.0418
Anorexia nervosa	rs992074	T	C	-0.255441	0.0508788	8.95385e-07	order Clostridiales|| id:ebi-a-GCST90017095	0.00175908	25.2062
Anorexia nervosa	rs11073596	G	T	-0.0510212	0.0114339	8.14442e-06	order Coriobacteriales|| id:ebi-a-GCST90017096	0.00139012	19.9119
Anorexia nervosa	rs11250875	T	C	0.06075	0.0130939	4.82848e-06	order Coriobacteriales|| id:ebi-a-GCST90017096	0.0015026	21.5256
Anorexia nervosa	rs11656361	A	C	0.0773006	0.017553	8.0201e-06	order Coriobacteriales|| id:ebi-a-GCST90017096	0.001354	19.3938
Anorexia nervosa	rs12974142	G	A	0.0789796	0.0177205	8.51236e-06	order Coriobacteriales|| id:ebi-a-GCST90017096	0.00138681	19.8645
Anorexia nervosa	rs13307134	T	C	-0.0565686	0.0126265	7.79938e-06	order Coriobacteriales|| id:ebi-a-GCST90017096	0.00140126	20.0717
Anorexia nervosa	rs1397793	A	G	0.0498855	0.0112446	9.77372e-06	order Coriobacteriales|| id:ebi-a-GCST90017096	0.00137406	19.6816
Anorexia nervosa	rs1816223	G	A	0.0586265	0.0129006	4.84117e-06	order Coriobacteriales|| id:ebi-a-GCST90017096	0.00144173	20.6523
Anorexia nervosa	rs240104	T	C	-0.0603429	0.0126849	1.51604e-06	order Coriobacteriales|| id:ebi-a-GCST90017096	0.00157955	22.6297
Anorexia nervosa	rs2442778	A	G	0.116408	0.0258545	9.02693e-06	order Coriobacteriales|| id:ebi-a-GCST90017096	0.00141521	20.2718
Anorexia nervosa	rs3025411	A	G	0.0926543	0.0209468	8.26913e-06	order Coriobacteriales|| id:ebi-a-GCST90017096	0.00136598	19.5657
Anorexia nervosa	rs34739816	G	T	0.0965017	0.0207666	3.88356e-06	order Coriobacteriales|| id:ebi-a-GCST90017096	0.00150739	21.5943
Anorexia nervosa	rs67561917	A	G	-0.0714367	0.0154113	5.39126e-06	order Coriobacteriales|| id:ebi-a-GCST90017096	0.00149987	21.4864
Anorexia nervosa	rs719099	A	G	0.0778402	0.0155815	5.43313e-07	order Coriobacteriales|| id:ebi-a-GCST90017096	0.00174171	24.9568
Anorexia nervosa	rs8010111	A	G	0.103377	0.0229286	6.8962e-06	order Coriobacteriales|| id:ebi-a-GCST90017096	0.00141912	20.3279
Anorexia nervosa	rs112381107	C	T	0.21009	0.0456974	3.21655e-06	order Desulfovibrionales|| id:ebi-a-GCST90017097	0.00147547	21.1362
Anorexia nervosa	rs11599763	C	T	0.0554862	0.0117486	2.60699e-06	order Desulfovibrionales|| id:ebi-a-GCST90017097	0.00155691	22.3048
Anorexia nervosa	rs17791387	A	G	-0.0727501	0.0154369	2.25294e-06	order Desulfovibrionales|| id:ebi-a-GCST90017097	0.0015503	22.2099
Anorexia nervosa	rs186073	T	C	0.0529219	0.0118542	8.7444e-06	order Desulfovibrionales|| id:ebi-a-GCST90017097	0.00139144	19.9309
Anorexia nervosa	rs2692012	G	A	-0.112244	0.0253553	2.27023e-06	order Desulfovibrionales|| id:ebi-a-GCST90017097	0.00136816	19.597
Anorexia nervosa	rs2838334	G	A	0.0569024	0.0124223	4.16793e-06	order Desulfovibrionales|| id:ebi-a-GCST90017097	0.00146475	20.9825
Anorexia nervosa	rs3935584	C	T	-0.0524466	0.0115749	7.19747e-06	order Desulfovibrionales|| id:ebi-a-GCST90017097	0.00143324	20.5305
Anorexia nervosa	rs4506934	C	T	-0.0953383	0.0201367	2.42996e-06	order Desulfovibrionales|| id:ebi-a-GCST90017097	0.00156466	22.416
Anorexia nervosa	rs6058181	C	T	0.0836765	0.0166098	2.52773e-07	order Desulfovibrionales|| id:ebi-a-GCST90017097	0.00177113	25.3792
Anorexia nervosa	rs62020470	A	G	-0.0573633	0.0129462	7.50983e-06	order Desulfovibrionales|| id:ebi-a-GCST90017097	0.00137066	19.6329
Anorexia nervosa	rs72647048	T	C	-0.0772459	0.0170876	9.00285e-06	order Desulfovibrionales|| id:ebi-a-GCST90017097	0.00142663	20.4357
Anorexia nervosa	rs9928243	C	A	-0.0544713	0.0117811	3.96634e-06	order Desulfovibrionales|| id:ebi-a-GCST90017097	0.00149231	21.3778
Anorexia nervosa	rs11026530	T	C	0.0822408	0.0186379	9.42692e-06	order Enterobacteriales|| id:ebi-a-GCST90017098	0.00135935	19.4707
Anorexia nervosa	rs2374342	C	A	0.0582927	0.0126195	4.51617e-06	order Enterobacteriales|| id:ebi-a-GCST90017098	0.0014895	21.3375
Anorexia nervosa	rs35673018	G	A	0.0899642	0.0202934	7.63115e-06	order Enterobacteriales|| id:ebi-a-GCST90017098	0.00137207	19.653
Anorexia nervosa	rs504442	T	G	0.084159	0.0189479	5.17095e-06	order Enterobacteriales|| id:ebi-a-GCST90017098	0.00137728	19.7278
Anorexia nervosa	rs62210023	A	G	0.0606754	0.0130125	3.13163e-06	order Enterobacteriales|| id:ebi-a-GCST90017098	0.0015177	21.7422
Anorexia nervosa	rs78143293	A	G	-0.0848521	0.0170415	1.19564e-06	order Enterobacteriales|| id:ebi-a-GCST90017098	0.00173021	24.7919
Anorexia nervosa	rs79757635	C	A	0.0758597	0.0171286	9.31859e-06	order Enterobacteriales|| id:ebi-a-GCST90017098	0.00136939	19.6146
Anorexia nervosa	rs1074800	G	A	-0.0492438	0.010887	6.14582e-06	order Erysipelotrichales|| id:ebi-a-GCST90017099	0.00142826	20.4591
Anorexia nervosa	rs10781552	C	T	-0.0552212	0.0116074	2.33115e-06	order Erysipelotrichales|| id:ebi-a-GCST90017099	0.00157978	22.633
Anorexia nervosa	rs17530232	A	G	0.10305	0.0224648	2.79126e-06	order Erysipelotrichales|| id:ebi-a-GCST90017099	0.00146891	21.0422
Anorexia nervosa	rs1884466	C	T	-0.0475363	0.0106939	9.52708e-06	order Erysipelotrichales|| id:ebi-a-GCST90017099	0.0013795	19.7596
Anorexia nervosa	rs2300774	A	G	-0.0524152	0.0106784	8.95468e-07	order Erysipelotrichales|| id:ebi-a-GCST90017099	0.00168157	24.0936
Anorexia nervosa	rs290833	T	G	-0.0497374	0.0111376	8.02897e-06	order Erysipelotrichales|| id:ebi-a-GCST90017099	0.00139226	19.9427
Anorexia nervosa	rs35161940	T	C	-0.0806041	0.0167641	1.8451e-06	order Erysipelotrichales|| id:ebi-a-GCST90017099	0.0016136	23.1182
Anorexia nervosa	rs4078432	T	C	0.0608929	0.0133764	4.23107e-06	order Erysipelotrichales|| id:ebi-a-GCST90017099	0.00144667	20.7231
Anorexia nervosa	rs56970041	T	G	0.0724145	0.0164471	5.40344e-06	order Erysipelotrichales|| id:ebi-a-GCST90017099	0.0013534	19.3853
Anorexia nervosa	rs62504403	C	T	0.0681159	0.0127883	1.12264e-07	order Erysipelotrichales|| id:ebi-a-GCST90017099	0.00197949	28.3708
Anorexia nervosa	rs7234058	T	C	-0.0945759	0.0194091	9.12347e-07	order Erysipelotrichales|| id:ebi-a-GCST90017099	0.00165719	23.7438
Anorexia nervosa	rs7826267	G	T	0.0839071	0.0199131	9.28453e-06	order Erysipelotrichales|| id:ebi-a-GCST90017099	0.00123972	17.755
Anorexia nervosa	rs8003149	C	T	0.0538798	0.0116888	4.08479e-06	order Erysipelotrichales|| id:ebi-a-GCST90017099	0.00148323	21.2477
Anorexia nervosa	rs11150282	T	C	0.098235	0.0197127	7.36055e-07	order Gastranaerophilales|| id:ebi-a-GCST90017100	0.00173312	24.8336
Anorexia nervosa	rs113884518	T	C	-0.20591	0.0455376	7.7398e-06	order Gastranaerophilales|| id:ebi-a-GCST90017100	0.00142737	20.4463
Anorexia nervosa	rs28678345	T	C	0.213083	0.0471377	8.05954e-06	order Gastranaerophilales|| id:ebi-a-GCST90017100	0.00142654	20.4344
Anorexia nervosa	rs367480	A	G	0.0841649	0.0185948	7.52419e-06	order Gastranaerophilales|| id:ebi-a-GCST90017100	0.00143021	20.487
Anorexia nervosa	rs4129395	G	A	0.0904264	0.0185253	1.21742e-06	order Gastranaerophilales|| id:ebi-a-GCST90017100	0.00166295	23.8265
Anorexia nervosa	rs789069	A	C	-0.10413	0.0234459	6.5001e-06	order Gastranaerophilales|| id:ebi-a-GCST90017100	0.00137709	19.725
Anorexia nervosa	rs79790072	T	C	0.226103	0.0488017	3.5381e-06	order Gastranaerophilales|| id:ebi-a-GCST90017100	0.00149842	21.4656
Anorexia nervosa	rs8028558	A	G	0.08346	0.0188504	9.78228e-06	order Gastranaerophilales|| id:ebi-a-GCST90017100	0.00136856	19.6027
Anorexia nervosa	rs9864379	T	C	-0.160521	0.0292752	4.65876e-08	order Gastranaerophilales|| id:ebi-a-GCST90017100	0.00209746	30.0652
Anorexia nervosa	rs11110282	A	G	-0.10239	0.0217849	3.95667e-06	order Lactobacillales|| id:ebi-a-GCST90017101	0.00154197	22.0904
Anorexia nervosa	rs11627423	C	A	0.0499263	0.0109744	5.08757e-06	order Lactobacillales|| id:ebi-a-GCST90017101	0.00144481	20.6965
Anorexia nervosa	rs11730038	G	A	-0.0605384	0.0129052	5.09742e-06	order Lactobacillales|| id:ebi-a-GCST90017101	0.00153606	22.0056
Anorexia nervosa	rs1595463	C	A	0.0479749	0.0108801	7.44355e-06	order Lactobacillales|| id:ebi-a-GCST90017101	0.00135742	19.443
Anorexia nervosa	rs2370083	G	T	-0.08054	0.0180992	8.33489e-06	order Lactobacillales|| id:ebi-a-GCST90017101	0.00138244	19.8018
Anorexia nervosa	rs2952251	G	A	0.0629317	0.0124177	3.36457e-07	order Lactobacillales|| id:ebi-a-GCST90017101	0.00179234	25.6836
Anorexia nervosa	rs34989881	A	G	0.113479	0.0246452	4.09355e-06	order Lactobacillales|| id:ebi-a-GCST90017101	0.00148001	21.2015
Anorexia nervosa	rs35344081	G	A	0.0642442	0.0127358	4.16064e-07	order Lactobacillales|| id:ebi-a-GCST90017101	0.00177577	25.4458
Anorexia nervosa	rs4028634	C	T	-0.0532915	0.01101	1.34806e-06	order Lactobacillales|| id:ebi-a-GCST90017101	0.00163521	23.4283
Anorexia nervosa	rs57872228	C	T	-0.0688415	0.0146994	2.5825e-06	order Lactobacillales|| id:ebi-a-GCST90017101	0.00153101	21.9332
Anorexia nervosa	rs74663707	C	T	0.0982594	0.0224613	8.39557e-06	order Lactobacillales|| id:ebi-a-GCST90017101	0.0013361	19.1372
Anorexia nervosa	rs77558518	A	G	-0.106466	0.0223484	1.67436e-06	order Lactobacillales|| id:ebi-a-GCST90017101	0.0015841	22.6949
Anorexia nervosa	rs78938557	T	C	0.10553	0.0233581	2.31089e-06	order Lactobacillales|| id:ebi-a-GCST90017101	0.00142495	20.4116
Anorexia nervosa	rs9581006	T	C	-0.22583	0.0469228	1.76596e-06	order Lactobacillales|| id:ebi-a-GCST90017101	0.00161672	23.163
Anorexia nervosa	rs10202904	G	T	0.121754	0.0235357	3.01432e-07	order Methanobacteriales|| id:ebi-a-GCST90017102	0.00186742	26.7616
Anorexia nervosa	rs10424197	A	G	0.111274	0.0247517	9.27897e-06	order Methanobacteriales|| id:ebi-a-GCST90017102	0.00141093	20.2105
Anorexia nervosa	rs4257531	G	A	0.164498	0.0364959	7.44338e-06	order Methanobacteriales|| id:ebi-a-GCST90017102	0.00141827	20.3158
Anorexia nervosa	rs56131665	G	A	0.178661	0.039298	6.17988e-06	order Methanobacteriales|| id:ebi-a-GCST90017102	0.00144289	20.669
Anorexia nervosa	rs6508769	C	T	-0.153519	0.0344519	8.22527e-06	order Methanobacteriales|| id:ebi-a-GCST90017102	0.00138624	19.8563
Anorexia nervosa	rs6776814	T	C	-0.199566	0.0411825	1.63061e-06	order Methanobacteriales|| id:ebi-a-GCST90017102	0.001639	23.4827
Anorexia nervosa	rs73068003	G	T	-0.15814	0.0351803	8.44578e-06	order Methanobacteriales|| id:ebi-a-GCST90017102	0.00141063	20.2062
Anorexia nervosa	rs73457410	A	G	0.21534	0.0436695	1.40854e-06	order Methanobacteriales|| id:ebi-a-GCST90017102	0.00169706	24.316
Anorexia nervosa	rs75208022	C	T	-0.227245	0.048763	5.92107e-06	order Methanobacteriales|| id:ebi-a-GCST90017102	0.00151597	21.7174
Anorexia nervosa	rs894996	C	A	0.216999	0.0449076	1.87556e-06	order Methanobacteriales|| id:ebi-a-GCST90017102	0.00162971	23.3494
Anorexia nervosa	rs11779863	G	A	-0.0772768	0.0172171	6.68852e-06	order Mollicutes RF9|| id:ebi-a-GCST90017103	0.0014064	20.1455
Anorexia nervosa	rs12566890	T	G	-0.103134	0.0241775	8.11204e-06	order Mollicutes RF9|| id:ebi-a-GCST90017103	0.00127049	18.1962
Anorexia nervosa	rs13100746	C	T	0.0638979	0.0142685	7.28853e-06	order Mollicutes RF9|| id:ebi-a-GCST90017103	0.00140007	20.0547
Anorexia nervosa	rs17235252	T	C	-0.122002	0.0255463	2.15879e-06	order Mollicutes RF9|| id:ebi-a-GCST90017103	0.00159195	22.8075
Anorexia nervosa	rs3932485	C	T	0.0626209	0.0141623	9.92865e-06	order Mollicutes RF9|| id:ebi-a-GCST90017103	0.00136496	19.5511
Anorexia nervosa	rs515984	C	T	0.0875451	0.0190685	6.61363e-06	order Mollicutes RF9|| id:ebi-a-GCST90017103	0.00147141	21.0781
Anorexia nervosa	rs638542	A	G	0.070592	0.0157049	5.17285e-06	order Mollicutes RF9|| id:ebi-a-GCST90017103	0.00141049	20.2042
Anorexia nervosa	rs74603314	T	C	0.230767	0.0489701	2.27641e-06	order Mollicutes RF9|| id:ebi-a-GCST90017103	0.00155008	22.2068
Anorexia nervosa	rs76373661	G	A	0.0908218	0.0202986	5.15941e-06	order Mollicutes RF9|| id:ebi-a-GCST90017103	0.0013976	20.0193
Anorexia nervosa	rs7706512	A	G	-0.0657351	0.0138979	2.27206e-06	order Mollicutes RF9|| id:ebi-a-GCST90017103	0.00156157	22.3716
Anorexia nervosa	rs7801843	A	G	-0.0869495	0.0194509	9.46891e-06	order Mollicutes RF9|| id:ebi-a-GCST90017103	0.00139505	19.9827
Anorexia nervosa	rs7853673	A	G	0.0624389	0.0139833	6.73256e-06	order Mollicutes RF9|| id:ebi-a-GCST90017103	0.00139197	19.9384
Anorexia nervosa	rs949341	A	G	-0.0656602	0.0147216	7.73286e-06	order Mollicutes RF9|| id:ebi-a-GCST90017103	0.00138878	19.8927
Anorexia nervosa	rs11251024	G	A	0.104201	0.0206737	6.62796e-07	order NB1n|| id:ebi-a-GCST90017104	0.00177288	25.4043
Anorexia nervosa	rs11606187	A	G	-0.154539	0.0326288	3.30583e-06	order NB1n|| id:ebi-a-GCST90017104	0.0015658	22.4323
Anorexia nervosa	rs13385922	T	C	0.0929494	0.0201348	3.96826e-06	order NB1n|| id:ebi-a-GCST90017104	0.00148763	21.3107
Anorexia nervosa	rs166849	A	G	-0.0911053	0.0202239	7.73891e-06	order NB1n|| id:ebi-a-GCST90017104	0.00141672	20.2935
Anorexia nervosa	rs2172426	T	C	0.10212	0.0198947	3.17424e-07	order NB1n|| id:ebi-a-GCST90017104	0.00183861	26.3479
Anorexia nervosa	rs267959	G	A	-0.0988612	0.0209676	2.61993e-06	order NB1n|| id:ebi-a-GCST90017104	0.00155175	22.2308
Anorexia nervosa	rs4383094	C	T	-0.149188	0.0320662	4.28134e-06	order NB1n|| id:ebi-a-GCST90017104	0.00151098	21.6458
Anorexia nervosa	rs60583455	T	C	0.108934	0.021177	2.59579e-07	order NB1n|| id:ebi-a-GCST90017104	0.00184645	26.4605
Anorexia nervosa	rs60775321	T	C	-0.0962425	0.0213842	7.10461e-06	order NB1n|| id:ebi-a-GCST90017104	0.00141409	20.2557
Anorexia nervosa	rs72671304	T	C	0.172322	0.0370028	3.79577e-06	order NB1n|| id:ebi-a-GCST90017104	0.0015139	21.6876
Anorexia nervosa	rs7911787	G	T	-0.223071	0.0470232	3.38821e-06	order NB1n|| id:ebi-a-GCST90017104	0.0015708	22.5041
Anorexia nervosa	rs8126061	T	C	-0.159135	0.0351904	7.36326e-06	order NB1n|| id:ebi-a-GCST90017104	0.0014276	20.4495
Anorexia nervosa	rs9542068	T	C	0.0990709	0.0218149	6.52334e-06	order NB1n|| id:ebi-a-GCST90017104	0.0014398	20.6246
Anorexia nervosa	rs10965428	C	A	-0.119902	0.0258219	4.29151e-06	order Pasteurellales|| id:ebi-a-GCST90017105	0.0015051	21.5614
Anorexia nervosa	rs111582866	G	A	-0.113957	0.0256403	7.06627e-06	order Pasteurellales|| id:ebi-a-GCST90017105	0.00137905	19.7531
Anorexia nervosa	rs12050685	A	G	-0.0670948	0.015239	9.18523e-06	order Pasteurellales|| id:ebi-a-GCST90017105	0.00135338	19.385
Anorexia nervosa	rs16970009	A	G	0.187381	0.0429572	7.31526e-06	order Pasteurellales|| id:ebi-a-GCST90017105	0.00132845	19.0274
Anorexia nervosa	rs35510	A	G	0.122729	0.0264958	4.01578e-06	order Pasteurellales|| id:ebi-a-GCST90017105	0.00149772	21.4556
Anorexia nervosa	rs4822728	T	C	0.0685479	0.0149032	4.71846e-06	order Pasteurellales|| id:ebi-a-GCST90017105	0.00147683	21.1558
Anorexia nervosa	rs6972479	A	G	-0.0781862	0.0175366	7.74819e-06	order Pasteurellales|| id:ebi-a-GCST90017105	0.00138774	19.8779
Anorexia nervosa	rs72756943	G	A	0.13988	0.0303029	3.3522e-06	order Pasteurellales|| id:ebi-a-GCST90017105	0.00148744	21.308
Anorexia nervosa	rs73139353	A	C	-0.222573	0.0484634	8.71325e-06	order Pasteurellales|| id:ebi-a-GCST90017105	0.00147238	21.092
Anorexia nervosa	rs76022354	C	T	0.24289	0.0500406	1.82856e-06	order Pasteurellales|| id:ebi-a-GCST90017105	0.00164438	23.5599
Anorexia nervosa	rs78909003	T	C	-0.241159	0.0498372	2.04894e-06	order Pasteurellales|| id:ebi-a-GCST90017105	0.0016343	23.4153
Anorexia nervosa	rs9382510	C	T	-0.0881865	0.0169965	2.476e-07	order Pasteurellales|| id:ebi-a-GCST90017105	0.0018785	26.9206
Anorexia nervosa	rs9895850	T	C	-0.176406	0.041017	9.0826e-06	order Pasteurellales|| id:ebi-a-GCST90017105	0.00129146	18.4969
Anorexia nervosa	rs9938097	C	T	0.0710386	0.0158024	8.22602e-06	order Pasteurellales|| id:ebi-a-GCST90017105	0.00141082	20.2089
Anorexia nervosa	rs1035406	G	A	-0.114725	0.0247994	4.07165e-06	order Rhodospirillales|| id:ebi-a-GCST90017106	0.00149392	21.401
Anorexia nervosa	rs11591293	G	T	0.0722755	0.0158186	4.68533e-06	order Rhodospirillales|| id:ebi-a-GCST90017106	0.00145732	20.8759
Anorexia nervosa	rs11630875	T	C	0.0945198	0.0202139	3.70382e-06	order Rhodospirillales|| id:ebi-a-GCST90017106	0.00152625	21.8648
Anorexia nervosa	rs13336560	C	T	-0.0695313	0.0157065	9.74675e-06	order Rhodospirillales|| id:ebi-a-GCST90017106	0.0013682	19.5976
Anorexia nervosa	rs1549633	A	C	0.0996735	0.0216667	3.88025e-06	order Rhodospirillales|| id:ebi-a-GCST90017106	0.00147732	21.1628
Anorexia nervosa	rs3730086	A	G	0.0800354	0.0178737	7.98252e-06	order Rhodospirillales|| id:ebi-a-GCST90017106	0.00139981	20.051
Anorexia nervosa	rs3754624	C	T	0.094128	0.0198389	2.68368e-06	order Rhodospirillales|| id:ebi-a-GCST90017106	0.00157131	22.5114
Anorexia nervosa	rs4278423	T	C	0.105215	0.0233778	3.98043e-06	order Rhodospirillales|| id:ebi-a-GCST90017106	0.00141409	20.2557
Anorexia nervosa	rs55876211	C	T	-0.0865002	0.0195197	7.87318e-06	order Rhodospirillales|| id:ebi-a-GCST90017106	0.00137099	19.6376
Anorexia nervosa	rs7001029	C	T	0.120726	0.0260989	2.83067e-06	order Rhodospirillales|| id:ebi-a-GCST90017106	0.00149366	21.3972
Anorexia nervosa	rs76784716	A	G	0.136039	0.0284399	1.31383e-06	order Rhodospirillales|| id:ebi-a-GCST90017106	0.00159705	22.8808
Anorexia nervosa	rs77304857	C	A	-0.0997433	0.0222165	6.02033e-06	order Rhodospirillales|| id:ebi-a-GCST90017106	0.00140717	20.1565
Anorexia nervosa	rs9813022	A	G	-0.0830794	0.0162642	3.07213e-07	order Rhodospirillales|| id:ebi-a-GCST90017106	0.00182084	26.0928
Anorexia nervosa	rs1135612	G	A	0.0529785	0.0119177	9.26296e-06	order Selenomonadales|| id:ebi-a-GCST90017107	0.00137961	19.7613
Anorexia nervosa	rs13086907	G	A	0.0625312	0.0131735	1.95488e-06	order Selenomonadales|| id:ebi-a-GCST90017107	0.00157272	22.5316
Anorexia nervosa	rs1643968	T	C	-0.0565284	0.0112298	4.14601e-07	order Selenomonadales|| id:ebi-a-GCST90017107	0.00176833	25.339
Anorexia nervosa	rs1649999	A	G	0.0748989	0.0166458	7.58124e-06	order Selenomonadales|| id:ebi-a-GCST90017107	0.00141342	20.2461
Anorexia nervosa	rs2834062	A	G	0.0489057	0.0108842	8.43918e-06	order Selenomonadales|| id:ebi-a-GCST90017107	0.00140947	20.1895
Anorexia nervosa	rs4463806	C	T	0.0543966	0.0129365	7.80657e-06	order Selenomonadales|| id:ebi-a-GCST90017107	0.00123457	17.6811
Anorexia nervosa	rs4722181	T	G	0.0501306	0.0105798	2.00111e-06	order Selenomonadales|| id:ebi-a-GCST90017107	0.00156716	22.4518
Anorexia nervosa	rs60274479	T	C	-0.0659623	0.0134137	1.1623e-06	order Selenomonadales|| id:ebi-a-GCST90017107	0.00168773	24.1821
Anorexia nervosa	rs61249479	A	C	0.0777075	0.0168628	2.95474e-06	order Selenomonadales|| id:ebi-a-GCST90017107	0.0014824	21.2357
Anorexia nervosa	rs71405394	G	A	-0.114178	0.02405	2.16631e-06	order Selenomonadales|| id:ebi-a-GCST90017107	0.00157323	22.539
Anorexia nervosa	rs73232831	G	A	-0.151829	0.0314932	1.87452e-06	order Selenomonadales|| id:ebi-a-GCST90017107	0.00162223	23.2421
Anorexia nervosa	rs9423647	G	A	0.047817	0.0105282	6.06108e-06	order Selenomonadales|| id:ebi-a-GCST90017107	0.00144003	20.628
Anorexia nervosa	rs117107102	A	G	0.204683	0.0431572	2.91823e-06	order Verrucomicrobiales|| id:ebi-a-GCST90017108	0.00157006	22.4935
Anorexia nervosa	rs11729256	T	C	0.0749798	0.0150177	6.73085e-07	order Verrucomicrobiales|| id:ebi-a-GCST90017108	0.00173967	24.9277
Anorexia nervosa	rs12908520	G	A	0.0618926	0.0130946	2.17165e-06	order Verrucomicrobiales|| id:ebi-a-GCST90017108	0.0015594	22.3405
Anorexia nervosa	rs2602429	T	C	-0.0746844	0.0156194	2.58297e-06	order Verrucomicrobiales|| id:ebi-a-GCST90017108	0.00159581	22.8629
Anorexia nervosa	rs4242783	A	G	-0.0689292	0.0147693	2.63615e-06	order Verrucomicrobiales|| id:ebi-a-GCST90017108	0.00152044	21.7814
Anorexia nervosa	rs4936098	G	A	-0.0648843	0.0135928	1.1222e-06	order Verrucomicrobiales|| id:ebi-a-GCST90017108	0.00159042	22.7856
Anorexia nervosa	rs61779207	G	A	-0.0758309	0.0167762	6.7228e-06	order Verrucomicrobiales|| id:ebi-a-GCST90017108	0.00142636	20.4317
Anorexia nervosa	rs74542928	T	C	0.112164	0.0236422	1.63222e-06	order Verrucomicrobiales|| id:ebi-a-GCST90017108	0.00157105	22.5077
Anorexia nervosa	rs9349825	A	G	-0.0704036	0.0147128	2.53688e-06	order Verrucomicrobiales|| id:ebi-a-GCST90017108	0.00159826	22.8981
Anorexia nervosa	rs941682	G	A	-0.0631436	0.0143767	9.60993e-06	order Verrucomicrobiales|| id:ebi-a-GCST90017108	0.00134678	19.2904
Anorexia nervosa	rs1002941	A	G	-0.105025	0.0233484	8.14836e-06	order Victivallales|| id:ebi-a-GCST90017109	0.00141254	20.2335
Anorexia nervosa	rs11770843	C	T	0.109431	0.0234879	1.9073e-06	order Victivallales|| id:ebi-a-GCST90017109	0.00151522	21.7066
Anorexia nervosa	rs17114848	G	A	0.152377	0.0324332	4.05864e-06	order Victivallales|| id:ebi-a-GCST90017109	0.00154075	22.0729
Anorexia nervosa	rs2031282	A	G	0.122368	0.0270329	4.38258e-06	order Victivallales|| id:ebi-a-GCST90017109	0.00143045	20.4904
Anorexia nervosa	rs2825714	A	G	-0.13741	0.0289246	1.72211e-06	order Victivallales|| id:ebi-a-GCST90017109	0.00157529	22.5685
Anorexia nervosa	rs62570196	C	T	-0.21635	0.0439866	1.07924e-06	order Victivallales|| id:ebi-a-GCST90017109	0.00168842	24.1921
Anorexia nervosa	rs72640280	A	G	0.220207	0.0486196	5.18036e-06	order Victivallales|| id:ebi-a-GCST90017109	0.00143205	20.5135
Anorexia nervosa	rs77599476	A	G	0.230292	0.0480168	1.86132e-06	order Victivallales|| id:ebi-a-GCST90017109	0.00160552	23.0023
Anorexia nervosa	rs262812	T	C	-0.065675	0.0142257	3.24908e-06	family Acidaminococcaceae|| id:ebi-a-GCST90016924	0.00148781	21.3134
Anorexia nervosa	rs2933324	G	A	0.0662557	0.0140257	2.23676e-06	family Acidaminococcaceae|| id:ebi-a-GCST90016924	0.00155762	22.315
Anorexia nervosa	rs45497800	T	C	-0.117863	0.0257351	5.86422e-06	family Acidaminococcaceae|| id:ebi-a-GCST90016924	0.00146423	20.9751
Anorexia nervosa	rs6589457	G	A	-0.165911	0.0349516	2.3151e-06	family Acidaminococcaceae|| id:ebi-a-GCST90016924	0.00157281	22.5329
Anorexia nervosa	rs6923842	T	C	-0.0796106	0.0169192	2.21304e-06	family Acidaminococcaceae|| id:ebi-a-GCST90016924	0.00154544	22.1402
Anorexia nervosa	rs74540770	G	A	-0.108969	0.0243533	7.0881e-06	family Acidaminococcaceae|| id:ebi-a-GCST90016924	0.00139774	20.0212
Anorexia nervosa	rs78702810	T	C	-0.143755	0.0323244	9.16474e-06	family Acidaminococcaceae|| id:ebi-a-GCST90016924	0.00138079	19.7781
Anorexia nervosa	rs2889192	T	G	-0.0887537	0.0195009	3.64418e-06	family Actinomycetaceae|| id:ebi-a-GCST90016925	0.00144603	20.714
Anorexia nervosa	rs34583783	G	T	0.123756	0.026427	5.47974e-06	family Actinomycetaceae|| id:ebi-a-GCST90016925	0.00153078	21.9299
Anorexia nervosa	rs35011108	A	G	0.241826	0.0503796	1.82671e-06	family Actinomycetaceae|| id:ebi-a-GCST90016925	0.0016082	23.0407
Anorexia nervosa	rs4073240	G	A	0.0747546	0.0164684	6.05327e-06	family Actinomycetaceae|| id:ebi-a-GCST90016925	0.00143844	20.605
Anorexia nervosa	rs58484246	T	C	0.0761407	0.0169007	6.12421e-06	family Actinomycetaceae|| id:ebi-a-GCST90016925	0.00141694	20.2966
Anorexia nervosa	rs112135816	T	G	-0.0775052	0.0171554	5.27667e-06	family Alcaligenaceae|| id:ebi-a-GCST90016926	0.0014249	20.4108
Anorexia nervosa	rs1153990	A	G	-0.058727	0.0128306	5.96788e-06	family Alcaligenaceae|| id:ebi-a-GCST90016926	0.00146248	20.9499
Anorexia nervosa	rs147968	C	T	0.0489475	0.0110321	9.12704e-06	family Alcaligenaceae|| id:ebi-a-GCST90016926	0.00137433	19.6854
Anorexia nervosa	rs28480294	C	T	0.0516967	0.0115503	6.60602e-06	family Alcaligenaceae|| id:ebi-a-GCST90016926	0.00139854	20.0327
Anorexia nervosa	rs4033856	T	C	-0.081834	0.0168931	1.02903e-06	family Alcaligenaceae|| id:ebi-a-GCST90016926	0.00163787	23.4665
Anorexia nervosa	rs62191117	A	G	0.0684302	0.0133636	2.75943e-07	family Alcaligenaceae|| id:ebi-a-GCST90016926	0.00182977	26.221
Anorexia nervosa	rs62395635	T	C	0.110583	0.0238514	3.34696e-06	family Alcaligenaceae|| id:ebi-a-GCST90016926	0.00150051	21.4956
Anorexia nervosa	rs6969323	A	C	-0.0593564	0.0129137	3.8858e-06	family Alcaligenaceae|| id:ebi-a-GCST90016926	0.00147481	21.1268
Anorexia nervosa	rs74776516	T	G	-0.0944052	0.0213287	6.85046e-06	family Alcaligenaceae|| id:ebi-a-GCST90016926	0.00136776	19.5913
Anorexia nervosa	rs7638039	T	C	0.0603335	0.0127779	2.70477e-06	family Alcaligenaceae|| id:ebi-a-GCST90016926	0.0015562	22.2945
Anorexia nervosa	rs9537886	A	C	-0.0570888	0.0110683	2.35109e-07	family Alcaligenaceae|| id:ebi-a-GCST90016926	0.00185642	26.6036
Anorexia nervosa	rs9964679	A	G	0.0537051	0.0116008	4.47384e-06	family Alcaligenaceae|| id:ebi-a-GCST90016926	0.00149605	21.4316
Anorexia nervosa	rs11585893	A	G	-0.0740746	0.0147633	1.79511e-06	family Bacteroidaceae|| id:ebi-a-GCST90016927	0.00175691	25.1751
Anorexia nervosa	rs13207588	A	G	-0.059205	0.0131195	7.48497e-06	family Bacteroidaceae|| id:ebi-a-GCST90016927	0.0014217	20.3649
Anorexia nervosa	rs1340391	T	C	-0.0592004	0.0132244	6.73008e-06	family Bacteroidaceae|| id:ebi-a-GCST90016927	0.00139905	20.04
Anorexia nervosa	rs2023437	T	C	-0.0782325	0.0167634	5.01822e-06	family Bacteroidaceae|| id:ebi-a-GCST90016927	0.00152031	21.7796
Anorexia nervosa	rs66474973	G	T	0.0812515	0.0164479	6.80973e-07	family Bacteroidaceae|| id:ebi-a-GCST90016927	0.00170312	24.4029
Anorexia nervosa	rs66710942	T	C	-0.0488038	0.0107412	5.8626e-06	family Bacteroidaceae|| id:ebi-a-GCST90016927	0.00144118	20.6444
Anorexia nervosa	rs6795673	C	T	0.0538565	0.0105251	3.37909e-07	family Bacteroidaceae|| id:ebi-a-GCST90016927	0.00182714	26.1833
Anorexia nervosa	rs9507307	C	T	0.0604456	0.0129128	2.12711e-06	family Bacteroidaceae|| id:ebi-a-GCST90016927	0.00152956	21.9123
Anorexia nervosa	rs10872669	G	A	0.123071	0.0275665	9.49008e-06	family Bacteroidales S24 7group|| id:ebi-a-GCST90016928	0.00139151	19.9319
Anorexia nervosa	rs12748533	G	T	-0.0821108	0.0172701	2.59018e-06	family Bacteroidales S24 7group|| id:ebi-a-GCST90016928	0.00157786	22.6053
Anorexia nervosa	rs17043785	T	C	-0.176187	0.0347133	5.11835e-07	family Bacteroidales S24 7group|| id:ebi-a-GCST90016928	0.0017977	25.7606
Anorexia nervosa	rs1850003	A	G	0.084048	0.0177806	2.4053e-06	family Bacteroidales S24 7group|| id:ebi-a-GCST90016928	0.00155965	22.3441
Anorexia nervosa	rs61508842	T	C	0.122574	0.0272389	7.82781e-06	family Bacteroidales S24 7group|| id:ebi-a-GCST90016928	0.00141366	20.2497
Anorexia nervosa	rs7217209	C	T	0.0843019	0.0187308	8.42946e-06	family Bacteroidales S24 7group|| id:ebi-a-GCST90016928	0.00141413	20.2564
Anorexia nervosa	rs738193	T	C	0.0847328	0.0165856	3.82164e-07	family Bacteroidales S24 7group|| id:ebi-a-GCST90016928	0.00182134	26.1
Anorexia nervosa	rs78609301	A	G	-0.0867065	0.0195709	7.093e-06	family Bacteroidales S24 7group|| id:ebi-a-GCST90016928	0.00137034	19.6283
Anorexia nervosa	rs941000	T	C	-0.0850266	0.0163382	3.15559e-07	family Bacteroidales S24 7group|| id:ebi-a-GCST90016928	0.00188983	27.0833
Anorexia nervosa	rs10831953	G	A	0.0537537	0.0123746	9.94741e-06	family Bifidobacteriaceae|| id:ebi-a-GCST90016929	0.00131742	18.8692
Anorexia nervosa	rs12446429	T	C	0.0810099	0.019073	8.52884e-06	family Bifidobacteriaceae|| id:ebi-a-GCST90016929	0.0012596	18.0401
Anorexia nervosa	rs13020688	G	A	0.0584045	0.0122081	1.57373e-06	family Bifidobacteriaceae|| id:ebi-a-GCST90016929	0.00159751	22.8874
Anorexia nervosa	rs182549	T	C	-0.11707	0.0126703	5.94155e-20	family Bifidobacteriaceae|| id:ebi-a-GCST90016929	0.00593302	85.3724
Anorexia nervosa	rs4957061	T	C	0.0569873	0.0116907	1.1517e-06	family Bifidobacteriaceae|| id:ebi-a-GCST90016929	0.00165843	23.7616
Anorexia nervosa	rs540489	T	G	-0.0632518	0.013817	5.36809e-06	family Bifidobacteriaceae|| id:ebi-a-GCST90016929	0.00146293	20.9565
Anorexia nervosa	rs55888705	A	G	0.053673	0.0120586	8.66204e-06	family Bifidobacteriaceae|| id:ebi-a-GCST90016929	0.00138312	19.8115
Anorexia nervosa	rs6899771	A	G	-0.0914312	0.0202604	7.27998e-06	family Bifidobacteriaceae|| id:ebi-a-GCST90016929	0.00142173	20.3654
Anorexia nervosa	rs7174549	T	C	-0.0551726	0.0124655	6.86784e-06	family Bifidobacteriaceae|| id:ebi-a-GCST90016929	0.00136765	19.5897
Anorexia nervosa	rs7322849	T	C	0.110676	0.0200996	1.74032e-08	family Bifidobacteriaceae|| id:ebi-a-GCST90016929	0.00211522	30.3202
Anorexia nervosa	rs73797465	T	G	-0.0942612	0.0208421	4.84953e-06	family Bifidobacteriaceae|| id:ebi-a-GCST90016929	0.00142792	20.4542
Anorexia nervosa	rs857444	C	T	0.0553965	0.0120669	3.8249e-06	family Bifidobacteriaceae|| id:ebi-a-GCST90016929	0.00147122	21.0753
Anorexia nervosa	rs10875374	T	C	0.0536759	0.0119436	8.09823e-06	family Clostridiaceae1|| id:ebi-a-GCST90016931	0.00141	20.1971
Anorexia nervosa	rs12186080	G	A	0.0748236	0.016246	5.33962e-06	family Clostridiaceae1|| id:ebi-a-GCST90016931	0.00148076	21.2121
Anorexia nervosa	rs12341505	G	A	0.0814503	0.0179338	4.54485e-06	family Clostridiaceae1|| id:ebi-a-GCST90016931	0.00143998	20.6272
Anorexia nervosa	rs2795528	G	A	-0.180969	0.0390911	3.80627e-06	family Clostridiaceae1|| id:ebi-a-GCST90016931	0.00149605	21.4315
Anorexia nervosa	rs2817172	C	T	0.0563367	0.012392	5.27024e-06	family Clostridiaceae1|| id:ebi-a-GCST90016931	0.00144283	20.6681
Anorexia nervosa	rs4723021	T	C	-0.106376	0.0241944	7.42147e-06	family Clostridiaceae1|| id:ebi-a-GCST90016931	0.00134963	19.3311
Anorexia nervosa	rs550843	T	C	-0.0734787	0.0168383	7.0912e-06	family Clostridiaceae1|| id:ebi-a-GCST90016931	0.00132951	19.0426
Anorexia nervosa	rs56188186	A	G	0.0967773	0.0217471	8.24442e-06	family Clostridiaceae1|| id:ebi-a-GCST90016931	0.00138257	19.8036
Anorexia nervosa	rs62397761	A	G	0.0615805	0.0136198	9.07716e-06	family Clostridiaceae1|| id:ebi-a-GCST90016931	0.00142714	20.443
Anorexia nervosa	rs881532	G	A	0.0533035	0.0119011	7.8966e-06	family Clostridiaceae1|| id:ebi-a-GCST90016931	0.00140046	20.0603
Anorexia nervosa	rs10517600	G	T	-0.0626993	0.0139364	6.82763e-06	family Clostridiales vadin BB60 group|| id:ebi-a-GCST90016932	0.00141303	20.2406
Anorexia nervosa	rs10904722	C	T	-0.0672314	0.0147123	5.04836e-06	family Clostridiales vadin BB60 group|| id:ebi-a-GCST90016932	0.00145778	20.8825
Anorexia nervosa	rs118104867	C	T	0.214464	0.0455098	3.43598e-06	family Clostridiales vadin BB60 group|| id:ebi-a-GCST90016932	0.00155013	22.2075
Anorexia nervosa	rs13409132	A	G	-0.165419	0.0352154	4.3723e-06	family Clostridiales vadin BB60 group|| id:ebi-a-GCST90016932	0.00154021	22.0651
Anorexia nervosa	rs17121075	G	A	0.0769254	0.0172234	7.91425e-06	family Clostridiales vadin BB60 group|| id:ebi-a-GCST90016932	0.00139264	19.9481
Anorexia nervosa	rs2191834	T	G	-0.0746375	0.0159136	2.50196e-06	family Clostridiales vadin BB60 group|| id:ebi-a-GCST90016932	0.00153551	21.9977
Anorexia nervosa	rs28691777	C	T	0.137134	0.0266996	6.95697e-07	family Clostridiales vadin BB60 group|| id:ebi-a-GCST90016932	0.00184087	26.3804
Anorexia nervosa	rs34088226	A	G	-0.117807	0.026924	7.66214e-06	family Clostridiales vadin BB60 group|| id:ebi-a-GCST90016932	0.00133667	19.1453
Anorexia nervosa	rs55682560	C	T	-0.131519	0.0261319	4.97038e-07	family Clostridiales vadin BB60 group|| id:ebi-a-GCST90016932	0.0017677	25.33
Anorexia nervosa	rs6588624	A	G	0.0662317	0.0138147	1.79287e-06	family Clostridiales vadin BB60 group|| id:ebi-a-GCST90016932	0.00160433	22.9852
Anorexia nervosa	rs66714985	A	C	0.116908	0.0252447	4.85333e-06	family Clostridiales vadin BB60 group|| id:ebi-a-GCST90016932	0.00149706	21.4461
Anorexia nervosa	rs7226487	A	G	-0.0643682	0.0138701	3.58286e-06	family Clostridiales vadin BB60 group|| id:ebi-a-GCST90016932	0.00150339	21.5369
Anorexia nervosa	rs7538034	T	G	-0.078598	0.0165982	2.36706e-06	family Clostridiales vadin BB60 group|| id:ebi-a-GCST90016932	0.00156518	22.4234
Anorexia nervosa	rs7725895	A	G	-0.116224	0.0240367	3.94357e-06	family Clostridiales vadin BB60 group|| id:ebi-a-GCST90016932	0.00163183	23.3799
Anorexia nervosa	rs989682	A	G	0.070194	0.0155364	6.84715e-06	family Clostridiales vadin BB60 group|| id:ebi-a-GCST90016932	0.00142502	20.4126
Anorexia nervosa	rs11073596	G	T	-0.0510212	0.0114339	8.14442e-06	family Coriobacteriaceae|| id:ebi-a-GCST90016933	0.00139012	19.9119
Anorexia nervosa	rs11250875	T	C	0.06075	0.0130939	4.82848e-06	family Coriobacteriaceae|| id:ebi-a-GCST90016933	0.0015026	21.5256
Anorexia nervosa	rs11656361	A	C	0.0773006	0.017553	8.0201e-06	family Coriobacteriaceae|| id:ebi-a-GCST90016933	0.001354	19.3938
Anorexia nervosa	rs12974142	G	A	0.0789796	0.0177205	8.51236e-06	family Coriobacteriaceae|| id:ebi-a-GCST90016933	0.00138681	19.8645
Anorexia nervosa	rs13307134	T	C	-0.0565686	0.0126265	7.79938e-06	family Coriobacteriaceae|| id:ebi-a-GCST90016933	0.00140126	20.0717
Anorexia nervosa	rs1397793	A	G	0.0498855	0.0112446	9.77372e-06	family Coriobacteriaceae|| id:ebi-a-GCST90016933	0.00137406	19.6816
Anorexia nervosa	rs1816223	G	A	0.0586265	0.0129006	4.84117e-06	family Coriobacteriaceae|| id:ebi-a-GCST90016933	0.00144173	20.6523
Anorexia nervosa	rs240104	T	C	-0.0603429	0.0126849	1.51604e-06	family Coriobacteriaceae|| id:ebi-a-GCST90016933	0.00157955	22.6297
Anorexia nervosa	rs2442778	A	G	0.116408	0.0258545	9.02693e-06	family Coriobacteriaceae|| id:ebi-a-GCST90016933	0.00141521	20.2718
Anorexia nervosa	rs3025411	A	G	0.0926543	0.0209468	8.26913e-06	family Coriobacteriaceae|| id:ebi-a-GCST90016933	0.00136598	19.5657
Anorexia nervosa	rs34739816	G	T	0.0965017	0.0207666	3.88356e-06	family Coriobacteriaceae|| id:ebi-a-GCST90016933	0.00150739	21.5943
Anorexia nervosa	rs67561917	A	G	-0.0714367	0.0154113	5.39126e-06	family Coriobacteriaceae|| id:ebi-a-GCST90016933	0.00149987	21.4864
Anorexia nervosa	rs719099	A	G	0.0778402	0.0155815	5.43313e-07	family Coriobacteriaceae|| id:ebi-a-GCST90016933	0.00174171	24.9568
Anorexia nervosa	rs8010111	A	G	0.103377	0.0229286	6.8962e-06	family Coriobacteriaceae|| id:ebi-a-GCST90016933	0.00141912	20.3279
Anorexia nervosa	rs112893842	T	C	0.110761	0.0232545	2.7503e-06	family Defluviitaleaceae|| id:ebi-a-GCST90016934	0.00158349	22.6861
Anorexia nervosa	rs1582238	C	T	-0.0801923	0.0167061	1.692e-06	family Defluviitaleaceae|| id:ebi-a-GCST90016934	0.00160827	23.0417
Anorexia nervosa	rs17051335	C	T	-0.134314	0.0292201	4.58121e-06	family Defluviitaleaceae|| id:ebi-a-GCST90016934	0.00147496	21.129
Anorexia nervosa	rs1908593	T	C	0.070223	0.0156601	7.85905e-06	family Defluviitaleaceae|| id:ebi-a-GCST90016934	0.00140379	20.108
Anorexia nervosa	rs4344384	T	G	-0.0708803	0.0156121	5.86017e-06	family Defluviitaleaceae|| id:ebi-a-GCST90016934	0.00143895	20.6124
Anorexia nervosa	rs4677103	A	G	0.0977203	0.0197033	9.42193e-07	family Defluviitaleaceae|| id:ebi-a-GCST90016934	0.00171667	24.5975
Anorexia nervosa	rs540220	C	T	0.123954	0.0289814	9.48135e-06	family Defluviitaleaceae|| id:ebi-a-GCST90016934	0.00127723	18.2929
Anorexia nervosa	rs55658617	T	C	0.177314	0.0361844	1.40608e-06	family Defluviitaleaceae|| id:ebi-a-GCST90016934	0.00167594	24.0128
Anorexia nervosa	rs72731813	C	T	-0.149751	0.0293415	2.75778e-07	family Defluviitaleaceae|| id:ebi-a-GCST90016934	0.00181772	26.048
Anorexia nervosa	rs9608282	T	G	0.139014	0.0299429	4.60829e-06	family Defluviitaleaceae|| id:ebi-a-GCST90016934	0.00150459	21.5541
Anorexia nervosa	rs9725395	A	G	-0.138357	0.0295185	3.41374e-06	family Defluviitaleaceae|| id:ebi-a-GCST90016934	0.00153352	21.9692
Anorexia nervosa	rs112381107	C	T	0.211435	0.0456962	2.81877e-06	family Desulfovibrionaceae|| id:ebi-a-GCST90016935	0.00149447	21.4089
Anorexia nervosa	rs11599763	C	T	0.0555931	0.0117493	2.49701e-06	family Desulfovibrionaceae|| id:ebi-a-GCST90016935	0.00156272	22.3881
Anorexia nervosa	rs17791387	A	G	-0.0729251	0.0154381	2.09677e-06	family Desulfovibrionaceae|| id:ebi-a-GCST90016935	0.00155751	22.3134
Anorexia nervosa	rs2692012	G	A	-0.114231	0.0253568	1.5639e-06	family Desulfovibrionaceae|| id:ebi-a-GCST90016935	0.00141679	20.2945
Anorexia nervosa	rs2838334	G	A	0.0571419	0.012423	3.82375e-06	family Desulfovibrionaceae|| id:ebi-a-GCST90016935	0.00147692	21.1571
Anorexia nervosa	rs3935584	C	T	-0.0525838	0.0115757	6.78141e-06	family Desulfovibrionaceae|| id:ebi-a-GCST90016935	0.00144054	20.6352
Anorexia nervosa	rs4506934	C	T	-0.0943381	0.020138	3.16046e-06	family Desulfovibrionaceae|| id:ebi-a-GCST90016935	0.00153186	21.9453
Anorexia nervosa	rs6058181	C	T	0.0834742	0.0166111	2.69911e-07	family Desulfovibrionaceae|| id:ebi-a-GCST90016935	0.00176232	25.2527
Anorexia nervosa	rs72647048	T	C	-0.0770089	0.017089	9.60882e-06	family Desulfovibrionaceae|| id:ebi-a-GCST90016935	0.00141767	20.3071
Anorexia nervosa	rs9928243	C	A	-0.0541732	0.0117819	4.48477e-06	family Desulfovibrionaceae|| id:ebi-a-GCST90016935	0.00147584	21.1416
Anorexia nervosa	rs11026530	T	C	0.0822408	0.0186379	9.42692e-06	family Enterobacteriaceae|| id:ebi-a-GCST90016936	0.00135935	19.4707
Anorexia nervosa	rs2374342	C	A	0.0582927	0.0126195	4.51617e-06	family Enterobacteriaceae|| id:ebi-a-GCST90016936	0.0014895	21.3375
Anorexia nervosa	rs35673018	G	A	0.0899642	0.0202934	7.63115e-06	family Enterobacteriaceae|| id:ebi-a-GCST90016936	0.00137207	19.653
Anorexia nervosa	rs504442	T	G	0.084159	0.0189479	5.17095e-06	family Enterobacteriaceae|| id:ebi-a-GCST90016936	0.00137728	19.7278
Anorexia nervosa	rs62210023	A	G	0.0606754	0.0130125	3.13163e-06	family Enterobacteriaceae|| id:ebi-a-GCST90016936	0.0015177	21.7422
Anorexia nervosa	rs78143293	A	G	-0.0848521	0.0170415	1.19564e-06	family Enterobacteriaceae|| id:ebi-a-GCST90016936	0.00173021	24.7919
Anorexia nervosa	rs79757635	C	A	0.0758597	0.0171286	9.31859e-06	family Enterobacteriaceae|| id:ebi-a-GCST90016936	0.00136939	19.6146
Anorexia nervosa	rs1074800	G	A	-0.0492438	0.010887	6.14582e-06	family Erysipelotrichaceae|| id:ebi-a-GCST90016937	0.00142826	20.4591
Anorexia nervosa	rs10781552	C	T	-0.0552212	0.0116074	2.33115e-06	family Erysipelotrichaceae|| id:ebi-a-GCST90016937	0.00157978	22.633
Anorexia nervosa	rs17530232	A	G	0.10305	0.0224648	2.79126e-06	family Erysipelotrichaceae|| id:ebi-a-GCST90016937	0.00146891	21.0422
Anorexia nervosa	rs1884466	C	T	-0.0475363	0.0106939	9.52708e-06	family Erysipelotrichaceae|| id:ebi-a-GCST90016937	0.0013795	19.7596
Anorexia nervosa	rs2300774	A	G	-0.0524152	0.0106784	8.95468e-07	family Erysipelotrichaceae|| id:ebi-a-GCST90016937	0.00168157	24.0936
Anorexia nervosa	rs290833	T	G	-0.0497374	0.0111376	8.02897e-06	family Erysipelotrichaceae|| id:ebi-a-GCST90016937	0.00139226	19.9427
Anorexia nervosa	rs35161940	T	C	-0.0806041	0.0167641	1.8451e-06	family Erysipelotrichaceae|| id:ebi-a-GCST90016937	0.0016136	23.1182
Anorexia nervosa	rs4078432	T	C	0.0608929	0.0133764	4.23107e-06	family Erysipelotrichaceae|| id:ebi-a-GCST90016937	0.00144667	20.7231
Anorexia nervosa	rs56970041	T	G	0.0724145	0.0164471	5.40344e-06	family Erysipelotrichaceae|| id:ebi-a-GCST90016937	0.0013534	19.3853
Anorexia nervosa	rs62504403	C	T	0.0681159	0.0127883	1.12264e-07	family Erysipelotrichaceae|| id:ebi-a-GCST90016937	0.00197949	28.3708
Anorexia nervosa	rs7234058	T	C	-0.0945759	0.0194091	9.12347e-07	family Erysipelotrichaceae|| id:ebi-a-GCST90016937	0.00165719	23.7438
Anorexia nervosa	rs7826267	G	T	0.0839071	0.0199131	9.28453e-06	family Erysipelotrichaceae|| id:ebi-a-GCST90016937	0.00123972	17.755
Anorexia nervosa	rs8003149	C	T	0.0538798	0.0116888	4.08479e-06	family Erysipelotrichaceae|| id:ebi-a-GCST90016937	0.00148323	21.2477
Anorexia nervosa	rs10759623	C	T	-0.162115	0.032151	5.78309e-07	family Family XI|| id:ebi-a-GCST90016938	0.00177431	25.4248
Anorexia nervosa	rs11547158	A	G	-0.177599	0.0372795	2.70222e-06	family Family XI|| id:ebi-a-GCST90016938	0.00158414	22.6956
Anorexia nervosa	rs17379710	T	C	-0.116383	0.0252125	3.97109e-06	family Family XI|| id:ebi-a-GCST90016938	0.00148745	21.3082
Anorexia nervosa	rs2155352	A	G	-0.150538	0.0302319	6.63437e-07	family Family XI|| id:ebi-a-GCST90016938	0.00173042	24.7948
Anorexia nervosa	rs2156611	T	C	-0.112486	0.0251099	9.42671e-06	family Family XI|| id:ebi-a-GCST90016938	0.00140101	20.0681
Anorexia nervosa	rs3733511	A	G	0.128253	0.0274718	3.38556e-06	family Family XI|| id:ebi-a-GCST90016938	0.0015214	21.7952
Anorexia nervosa	rs488164	G	T	-0.117998	0.025516	4.79789e-06	family Family XI|| id:ebi-a-GCST90016938	0.00149286	21.3857
Anorexia nervosa	rs697771	A	G	-0.117677	0.0251491	3.19374e-06	family Family XI|| id:ebi-a-GCST90016938	0.00152833	21.8947
Anorexia nervosa	rs10404377	A	C	0.0503183	0.011165	6.99021e-06	family Family XIII|| id:ebi-a-GCST90016939	0.00141795	20.3111
Anorexia nervosa	rs118170811	A	G	0.151619	0.0317112	1.80356e-06	family Family XIII|| id:ebi-a-GCST90016939	0.00159563	22.8603
Anorexia nervosa	rs12904405	A	G	-0.0851896	0.0192688	7.67414e-06	family Family XIII|| id:ebi-a-GCST90016939	0.00136462	19.5463
Anorexia nervosa	rs1887048	G	A	0.0579979	0.0129602	9.65384e-06	family Family XIII|| id:ebi-a-GCST90016939	0.00139809	20.0263
Anorexia nervosa	rs4293737	A	G	-0.112091	0.0271305	8.38475e-06	family Family XIII|| id:ebi-a-GCST90016939	0.00119193	17.0697
Anorexia nervosa	rs482905	G	T	0.0596528	0.012717	3.72349e-06	family Family XIII|| id:ebi-a-GCST90016939	0.00153592	22.0035
Anorexia nervosa	rs6501525	A	G	0.0561559	0.0115587	1.23726e-06	family Family XIII|| id:ebi-a-GCST90016939	0.0016474	23.6033
Anorexia nervosa	rs66753613	G	A	0.0651136	0.0144251	8.08295e-06	family Family XIII|| id:ebi-a-GCST90016939	0.00142243	20.3754
Anorexia nervosa	rs6797051	C	T	-0.0805985	0.0171364	4.89283e-06	family Family XIII|| id:ebi-a-GCST90016939	0.00154414	22.1215
Anorexia nervosa	rs7514702	T	C	-0.0663236	0.0141626	3.91643e-06	family Family XIII|| id:ebi-a-GCST90016939	0.00153083	21.9306
Anorexia nervosa	rs10402491	C	T	0.0661701	0.014851	7.58351e-06	family Lachnospiraceae|| id:ebi-a-GCST90016940	0.00138597	19.8524
Anorexia nervosa	rs11139361	C	T	-0.0494463	0.0110503	4.26265e-06	family Lachnospiraceae|| id:ebi-a-GCST90016940	0.00139783	20.0226
Anorexia nervosa	rs112040820	A	G	0.0549584	0.0117086	2.41835e-06	family Lachnospiraceae|| id:ebi-a-GCST90016940	0.00153791	22.0322
Anorexia nervosa	rs11841382	G	T	-0.0718128	0.017462	9.57767e-06	family Lachnospiraceae|| id:ebi-a-GCST90016940	0.00118099	16.9128
Anorexia nervosa	rs11979110	T	C	-0.0500924	0.0105069	1.81844e-06	family Lachnospiraceae|| id:ebi-a-GCST90016940	0.00158653	22.7297
Anorexia nervosa	rs1205443	A	G	0.0501415	0.0112157	7.28836e-06	family Lachnospiraceae|| id:ebi-a-GCST90016940	0.00139533	19.9867
Anorexia nervosa	rs12562372	G	T	-0.0515295	0.01067	1.42945e-06	family Lachnospiraceae|| id:ebi-a-GCST90016940	0.00162786	23.3229
Anorexia nervosa	rs12760724	A	C	-0.0484566	0.0107934	7.26742e-06	family Lachnospiraceae|| id:ebi-a-GCST90016940	0.00140708	20.1553
Anorexia nervosa	rs13005175	G	A	-0.0993483	0.0218395	8.37067e-06	family Lachnospiraceae|| id:ebi-a-GCST90016940	0.00144461	20.6936
Anorexia nervosa	rs146660815	T	C	-0.215114	0.0476778	6.53236e-06	family Lachnospiraceae|| id:ebi-a-GCST90016940	0.00142112	20.3566
Anorexia nervosa	rs2159863	A	G	-0.0585831	0.0128742	3.69556e-06	family Lachnospiraceae|| id:ebi-a-GCST90016940	0.0014455	20.7064
Anorexia nervosa	rs2910921	C	T	-0.160302	0.035832	8.41977e-06	family Lachnospiraceae|| id:ebi-a-GCST90016940	0.00139724	20.0141
Anorexia nervosa	rs3127230	C	T	-0.0503537	0.0112201	6.20326e-06	family Lachnospiraceae|| id:ebi-a-GCST90016940	0.00140605	20.1405
Anorexia nervosa	rs35524804	T	C	-0.0607481	0.0125216	2.44997e-06	family Lachnospiraceae|| id:ebi-a-GCST90016940	0.00164276	23.5367
Anorexia nervosa	rs7359994	C	T	0.0503142	0.0112482	5.35895e-06	family Lachnospiraceae|| id:ebi-a-GCST90016940	0.00139685	20.0085
Anorexia nervosa	rs79086868	T	C	0.0776723	0.0164472	3.01426e-06	family Lachnospiraceae|| id:ebi-a-GCST90016940	0.00155673	22.3022
Anorexia nervosa	rs959845	T	C	0.0493666	0.0107801	5.16952e-06	family Lachnospiraceae|| id:ebi-a-GCST90016940	0.00146395	20.9711
Anorexia nervosa	rs9929145	G	A	-0.125721	0.0245233	2.83596e-07	family Lachnospiraceae|| id:ebi-a-GCST90016940	0.00183402	26.282
Anorexia nervosa	rs11674854	C	T	-0.0830224	0.0175267	2.59543e-06	family Lactobacillaceae|| id:ebi-a-GCST90016941	0.00156622	22.4383
Anorexia nervosa	rs1530559	G	A	0.0772453	0.0176921	9.6525e-06	family Lactobacillaceae|| id:ebi-a-GCST90016941	0.00133091	19.0627
Anorexia nervosa	rs16861661	G	A	-0.193287	0.0379293	2.70128e-07	family Lactobacillaceae|| id:ebi-a-GCST90016941	0.00181222	25.969
Anorexia nervosa	rs62314653	C	A	0.177082	0.0392269	6.59189e-06	family Lactobacillaceae|| id:ebi-a-GCST90016941	0.00142267	20.3789
Anorexia nervosa	rs74599091	A	G	0.191613	0.0425039	7.6952e-06	family Lactobacillaceae|| id:ebi-a-GCST90016941	0.00141879	20.3232
Anorexia nervosa	rs768253	T	G	-0.0792344	0.0170604	3.60761e-06	family Lactobacillaceae|| id:ebi-a-GCST90016941	0.0015057	21.5699
Anorexia nervosa	rs77478751	A	G	-0.219178	0.0473566	5.9595e-06	family Lactobacillaceae|| id:ebi-a-GCST90016941	0.00149529	21.4207
Anorexia nervosa	rs921925	A	C	0.0999419	0.0201687	5.77192e-07	family Lactobacillaceae|| id:ebi-a-GCST90016941	0.00171371	24.555
Anorexia nervosa	rs9345899	A	G	-0.124042	0.0278946	9.44583e-06	family Lactobacillaceae|| id:ebi-a-GCST90016941	0.00138051	19.7741
Anorexia nervosa	rs10202904	G	T	0.121754	0.0235357	3.01432e-07	family Methanobacteriaceae|| id:ebi-a-GCST90016942	0.00186742	26.7616
Anorexia nervosa	rs10424197	A	G	0.111274	0.0247517	9.27897e-06	family Methanobacteriaceae|| id:ebi-a-GCST90016942	0.00141093	20.2105
Anorexia nervosa	rs4257531	G	A	0.164498	0.0364959	7.44338e-06	family Methanobacteriaceae|| id:ebi-a-GCST90016942	0.00141827	20.3158
Anorexia nervosa	rs56131665	G	A	0.178661	0.039298	6.17988e-06	family Methanobacteriaceae|| id:ebi-a-GCST90016942	0.00144289	20.669
Anorexia nervosa	rs6508769	C	T	-0.153519	0.0344519	8.22527e-06	family Methanobacteriaceae|| id:ebi-a-GCST90016942	0.00138624	19.8563
Anorexia nervosa	rs6776814	T	C	-0.199566	0.0411825	1.63061e-06	family Methanobacteriaceae|| id:ebi-a-GCST90016942	0.001639	23.4827
Anorexia nervosa	rs73068003	G	T	-0.15814	0.0351803	8.44578e-06	family Methanobacteriaceae|| id:ebi-a-GCST90016942	0.00141063	20.2062
Anorexia nervosa	rs73457410	A	G	0.21534	0.0436695	1.40854e-06	family Methanobacteriaceae|| id:ebi-a-GCST90016942	0.00169706	24.316
Anorexia nervosa	rs75208022	C	T	-0.227245	0.048763	5.92107e-06	family Methanobacteriaceae|| id:ebi-a-GCST90016942	0.00151597	21.7174
Anorexia nervosa	rs894996	C	A	0.216999	0.0449076	1.87556e-06	family Methanobacteriaceae|| id:ebi-a-GCST90016942	0.00162971	23.3494
Anorexia nervosa	rs111966731	T	C	0.204031	0.0445746	4.56321e-06	family Oxalobacteraceae|| id:ebi-a-GCST90016943	0.0014626	20.9516
Anorexia nervosa	rs11246212	C	T	-0.13607	0.0291797	4.50837e-06	family Oxalobacteraceae|| id:ebi-a-GCST90016943	0.00151791	21.7452
Anorexia nervosa	rs12002250	A	C	0.196145	0.044523	5.53197e-06	family Oxalobacteraceae|| id:ebi-a-GCST90016943	0.001355	19.4082
Anorexia nervosa	rs1569853	T	C	-0.140043	0.0281704	7.45178e-07	family Oxalobacteraceae|| id:ebi-a-GCST90016943	0.00172476	24.7136
Anorexia nervosa	rs17138946	G	T	-0.189444	0.0430248	8.09003e-06	family Oxalobacteraceae|| id:ebi-a-GCST90016943	0.00135356	19.3876
Anorexia nervosa	rs36057338	G	T	0.181604	0.0398742	6.25792e-06	family Oxalobacteraceae|| id:ebi-a-GCST90016943	0.00144804	20.7428
Anorexia nervosa	rs4428215	G	A	0.12561	0.0230053	4.87933e-08	family Oxalobacteraceae|| id:ebi-a-GCST90016943	0.00207984	29.8121
Anorexia nervosa	rs561239	A	G	0.105525	0.0236769	7.19383e-06	family Oxalobacteraceae|| id:ebi-a-GCST90016943	0.00138676	19.8637
Anorexia nervosa	rs6000536	C	T	-0.118383	0.0241355	7.3872e-07	family Oxalobacteraceae|| id:ebi-a-GCST90016943	0.00167911	24.0584
Anorexia nervosa	rs62435498	C	A	0.181521	0.0400608	7.4583e-06	family Oxalobacteraceae|| id:ebi-a-GCST90016943	0.00143329	20.5312
Anorexia nervosa	rs736744	T	C	-0.105642	0.0200648	1.49417e-07	family Oxalobacteraceae|| id:ebi-a-GCST90016943	0.00193422	27.7207
Anorexia nervosa	rs7993559	A	C	-0.0921059	0.0201114	5.03733e-06	family Oxalobacteraceae|| id:ebi-a-GCST90016943	0.00146419	20.9744
Anorexia nervosa	rs80330081	A	C	-0.18756	0.0423688	6.64003e-06	family Oxalobacteraceae|| id:ebi-a-GCST90016943	0.00136816	19.5969
Anorexia nervosa	rs934049	G	A	0.109751	0.0238636	4.21143e-06	family Oxalobacteraceae|| id:ebi-a-GCST90016943	0.00147654	21.1517
Anorexia nervosa	rs10965428	C	A	-0.119902	0.0258219	4.29151e-06	family Pasteurellaceae|| id:ebi-a-GCST90016944	0.0015051	21.5614
Anorexia nervosa	rs111582866	G	A	-0.113957	0.0256403	7.06627e-06	family Pasteurellaceae|| id:ebi-a-GCST90016944	0.00137905	19.7531
Anorexia nervosa	rs12050685	A	G	-0.0670948	0.015239	9.18523e-06	family Pasteurellaceae|| id:ebi-a-GCST90016944	0.00135338	19.385
Anorexia nervosa	rs16970009	A	G	0.187381	0.0429572	7.31526e-06	family Pasteurellaceae|| id:ebi-a-GCST90016944	0.00132845	19.0274
Anorexia nervosa	rs35510	A	G	0.122729	0.0264958	4.01578e-06	family Pasteurellaceae|| id:ebi-a-GCST90016944	0.00149772	21.4556
Anorexia nervosa	rs4822728	T	C	0.0685479	0.0149032	4.71846e-06	family Pasteurellaceae|| id:ebi-a-GCST90016944	0.00147683	21.1558
Anorexia nervosa	rs6972479	A	G	-0.0781862	0.0175366	7.74819e-06	family Pasteurellaceae|| id:ebi-a-GCST90016944	0.00138774	19.8779
Anorexia nervosa	rs72756943	G	A	0.13988	0.0303029	3.3522e-06	family Pasteurellaceae|| id:ebi-a-GCST90016944	0.00148744	21.308
Anorexia nervosa	rs73139353	A	C	-0.222573	0.0484634	8.71325e-06	family Pasteurellaceae|| id:ebi-a-GCST90016944	0.00147238	21.092
Anorexia nervosa	rs76022354	C	T	0.24289	0.0500406	1.82856e-06	family Pasteurellaceae|| id:ebi-a-GCST90016944	0.00164438	23.5599
Anorexia nervosa	rs78909003	T	C	-0.241159	0.0498372	2.04894e-06	family Pasteurellaceae|| id:ebi-a-GCST90016944	0.0016343	23.4153
Anorexia nervosa	rs9382510	C	T	-0.0881865	0.0169965	2.476e-07	family Pasteurellaceae|| id:ebi-a-GCST90016944	0.0018785	26.9206
Anorexia nervosa	rs9895850	T	C	-0.176406	0.041017	9.0826e-06	family Pasteurellaceae|| id:ebi-a-GCST90016944	0.00129146	18.4969
Anorexia nervosa	rs9938097	C	T	0.0710386	0.0158024	8.22602e-06	family Pasteurellaceae|| id:ebi-a-GCST90016944	0.00141082	20.2089
Anorexia nervosa	rs117452796	A	G	-0.257982	0.0549569	3.15297e-06	family Peptococcaceae|| id:ebi-a-GCST90016945	0.00153818	22.0361
Anorexia nervosa	rs12144792	C	T	0.064399	0.0141246	5.82237e-06	family Peptococcaceae|| id:ebi-a-GCST90016945	0.00145117	20.7877
Anorexia nervosa	rs12634826	T	G	-0.0739885	0.0150931	1.01109e-06	family Peptococcaceae|| id:ebi-a-GCST90016945	0.0016772	24.031
Anorexia nervosa	rs12992764	T	G	0.0684213	0.0141137	1.46157e-06	family Peptococcaceae|| id:ebi-a-GCST90016945	0.00164033	23.5018
Anorexia nervosa	rs150600492	A	C	0.135774	0.0289757	2.31308e-06	family Peptococcaceae|| id:ebi-a-GCST90016945	0.00153265	21.9566
Anorexia nervosa	rs35703006	G	T	0.0812655	0.0164355	4.94778e-07	family Peptococcaceae|| id:ebi-a-GCST90016945	0.00170627	24.4482
Anorexia nervosa	rs4990837	G	A	-0.0910387	0.0185869	1.74193e-06	family Peptococcaceae|| id:ebi-a-GCST90016945	0.00167438	23.9904
Anorexia nervosa	rs75430375	C	T	-0.147941	0.0317498	3.40847e-06	family Peptococcaceae|| id:ebi-a-GCST90016945	0.00151558	21.7118
Anorexia nervosa	rs75898026	A	G	-0.0821779	0.0173541	2.02209e-06	family Peptococcaceae|| id:ebi-a-GCST90016945	0.00156519	22.4236
Anorexia nervosa	rs10805326	A	G	-0.0566637	0.012276	4.03395e-06	family Peptostreptococcaceae|| id:ebi-a-GCST90016946	0.00148728	21.3057
Anorexia nervosa	rs117020988	C	T	0.182411	0.0372126	1.02795e-06	family Peptostreptococcaceae|| id:ebi-a-GCST90016946	0.00167701	24.0282
Anorexia nervosa	rs12377846	C	A	-0.252	0.0511627	7.26256e-07	family Peptostreptococcaceae|| id:ebi-a-GCST90016946	0.00169317	24.2602
Anorexia nervosa	rs12986312	T	G	0.0571818	0.0125947	5.76713e-06	family Peptostreptococcaceae|| id:ebi-a-GCST90016946	0.00143899	20.6129
Anorexia nervosa	rs1467258	G	A	0.072584	0.0162321	7.89805e-06	family Peptostreptococcaceae|| id:ebi-a-GCST90016946	0.00139594	19.9955
Anorexia nervosa	rs1520207	T	C	-0.0525658	0.0112476	3.16548e-06	family Peptostreptococcaceae|| id:ebi-a-GCST90016946	0.00152464	21.8417
Anorexia nervosa	rs4692811	C	T	0.0642075	0.0126913	4.21124e-07	family Peptostreptococcaceae|| id:ebi-a-GCST90016946	0.00178618	25.5952
Anorexia nervosa	rs59865771	C	T	-0.0573764	0.0127192	7.69024e-06	family Peptostreptococcaceae|| id:ebi-a-GCST90016946	0.0014206	20.3492
Anorexia nervosa	rs59987323	C	T	-0.0537078	0.011443	2.70085e-06	family Peptostreptococcaceae|| id:ebi-a-GCST90016946	0.00153769	22.029
Anorexia nervosa	rs61841503	G	A	0.0919658	0.0161331	9.80122e-09	family Peptostreptococcaceae|| id:ebi-a-GCST90016946	0.0022666	32.495
Anorexia nervosa	rs6721459	G	A	-0.0509823	0.0111975	5.07762e-06	family Peptostreptococcaceae|| id:ebi-a-GCST90016946	0.00144714	20.7299
Anorexia nervosa	rs76982728	T	C	0.124203	0.0266923	3.24056e-06	family Peptostreptococcaceae|| id:ebi-a-GCST90016946	0.00151139	21.6517
Anorexia nervosa	rs77540684	T	G	0.106725	0.0245638	8.13711e-06	family Peptostreptococcaceae|| id:ebi-a-GCST90016946	0.00131799	18.8774
Anorexia nervosa	rs9573937	A	G	-0.0693637	0.0142907	1.70589e-06	family Peptostreptococcaceae|| id:ebi-a-GCST90016946	0.00164432	23.559
Anorexia nervosa	rs10762312	A	G	0.052368	0.0118814	8.70362e-06	family Porphyromonadaceae|| id:ebi-a-GCST90016947	0.00135628	19.4266
Anorexia nervosa	rs10858364	G	T	0.055316	0.012085	4.31062e-06	family Porphyromonadaceae|| id:ebi-a-GCST90016947	0.00146256	20.9512
Anorexia nervosa	rs17065783	A	G	-0.059133	0.0122235	1.79349e-06	family Porphyromonadaceae|| id:ebi-a-GCST90016947	0.00163343	23.4028
Anorexia nervosa	rs1980561	A	G	-0.0485289	0.0109284	8.9454e-06	family Porphyromonadaceae|| id:ebi-a-GCST90016947	0.00137668	19.7191
Anorexia nervosa	rs35233670	T	C	-0.0473576	0.010602	7.90988e-06	family Porphyromonadaceae|| id:ebi-a-GCST90016947	0.00139297	19.9528
Anorexia nervosa	rs35961441	A	C	0.0915257	0.0207306	8.37394e-06	family Porphyromonadaceae|| id:ebi-a-GCST90016947	0.00136086	19.4923
Anorexia nervosa	rs6953849	A	G	0.0718149	0.0150724	2.44478e-06	family Porphyromonadaceae|| id:ebi-a-GCST90016947	0.00158459	22.702
Anorexia nervosa	rs7330827	T	C	-0.103842	0.0237355	8.04896e-06	family Porphyromonadaceae|| id:ebi-a-GCST90016947	0.00133632	19.1403
Anorexia nervosa	rs864093	A	C	-0.0527939	0.0117499	9.59798e-06	family Porphyromonadaceae|| id:ebi-a-GCST90016947	0.00140938	20.1883
Anorexia nervosa	rs12057990	C	T	0.0589878	0.0132268	8.9747e-06	family Prevotellaceae|| id:ebi-a-GCST90016948	0.00138853	19.8891
Anorexia nervosa	rs12118202	T	C	-0.0751986	0.0147265	5.5423e-07	family Prevotellaceae|| id:ebi-a-GCST90016948	0.00181958	26.0748
Anorexia nervosa	rs13069367	A	C	-0.0539768	0.0119687	7.39486e-06	family Prevotellaceae|| id:ebi-a-GCST90016948	0.00141986	20.3386
Anorexia nervosa	rs148376875	T	G	0.084515	0.0179163	2.08027e-06	family Prevotellaceae|| id:ebi-a-GCST90016948	0.00155324	22.2521
Anorexia nervosa	rs2206482	T	G	-0.0569105	0.0117486	1.30377e-06	family Prevotellaceae|| id:ebi-a-GCST90016948	0.00163773	23.4646
Anorexia nervosa	rs2278540	G	A	0.0554249	0.0123265	8.43587e-06	family Prevotellaceae|| id:ebi-a-GCST90016948	0.00141143	20.2176
Anorexia nervosa	rs3758087	C	T	-0.0564199	0.0124655	8.60578e-06	family Prevotellaceae|| id:ebi-a-GCST90016948	0.0014301	20.4854
Anorexia nervosa	rs3860225	A	G	0.083936	0.0167936	5.4968e-07	family Prevotellaceae|| id:ebi-a-GCST90016948	0.00174339	24.9809
Anorexia nervosa	rs4493272	T	C	-0.0604992	0.0118027	3.02315e-07	family Prevotellaceae|| id:ebi-a-GCST90016948	0.0018335	26.2746
Anorexia nervosa	rs4685827	T	C	-0.0679529	0.0145407	2.77192e-06	family Prevotellaceae|| id:ebi-a-GCST90016948	0.00152449	21.8396
Anorexia nervosa	rs7252711	G	A	0.0740876	0.0161926	5.56583e-06	family Prevotellaceae|| id:ebi-a-GCST90016948	0.00146139	20.9343
Anorexia nervosa	rs7975087	C	A	-0.0601448	0.0135454	7.59451e-06	family Prevotellaceae|| id:ebi-a-GCST90016948	0.00137644	19.7157
Anorexia nervosa	rs912860	A	G	0.229046	0.0483124	9.29929e-07	family Prevotellaceae|| id:ebi-a-GCST90016948	0.00156888	22.4765
Anorexia nervosa	rs9586501	G	A	0.0592681	0.0127329	2.58988e-06	family Prevotellaceae|| id:ebi-a-GCST90016948	0.00151242	21.6664
Anorexia nervosa	rs9958960	G	A	-0.0914807	0.0173611	1.06324e-07	family Prevotellaceae|| id:ebi-a-GCST90016948	0.00193734	27.7654
Anorexia nervosa	rs1035406	G	A	-0.11354	0.0250863	5.84454e-06	family Rhodospirillaceae|| id:ebi-a-GCST90016949	0.00143003	20.4845
Anorexia nervosa	rs11591293	G	T	0.0743184	0.0158724	2.67147e-06	family Rhodospirillaceae|| id:ebi-a-GCST90016949	0.00153033	21.9234
Anorexia nervosa	rs13336560	C	T	-0.0701719	0.0158061	9.17339e-06	family Rhodospirillaceae|| id:ebi-a-GCST90016949	0.00137601	19.7096
Anorexia nervosa	rs1549633	A	C	0.0999312	0.0218634	4.70392e-06	family Rhodospirillaceae|| id:ebi-a-GCST90016949	0.0014584	20.8914
Anorexia nervosa	rs1923415	A	G	-0.0999238	0.0227326	9.63696e-06	family Rhodospirillaceae|| id:ebi-a-GCST90016949	0.00134895	19.3214
Anorexia nervosa	rs3754624	C	T	0.0971389	0.0200064	1.71479e-06	family Rhodospirillaceae|| id:ebi-a-GCST90016949	0.00164542	23.5748
Anorexia nervosa	rs4278423	T	C	0.107529	0.0235725	3.12018e-06	family Rhodospirillaceae|| id:ebi-a-GCST90016949	0.00145262	20.8085
Anorexia nervosa	rs55876211	C	T	-0.0911851	0.0196395	2.86682e-06	family Rhodospirillaceae|| id:ebi-a-GCST90016949	0.00150479	21.5569
Anorexia nervosa	rs6679026	T	C	0.111984	0.0251088	9.94672e-06	family Rhodospirillaceae|| id:ebi-a-GCST90016949	0.00138867	19.8912
Anorexia nervosa	rs7001029	C	T	0.117366	0.0261324	5.34749e-06	family Rhodospirillaceae|| id:ebi-a-GCST90016949	0.00140817	20.1709
Anorexia nervosa	rs72714493	A	G	0.0816858	0.0180791	7.3492e-06	family Rhodospirillaceae|| id:ebi-a-GCST90016949	0.00142516	20.4145
Anorexia nervosa	rs74354280	C	T	-0.0911896	0.0204907	6.67298e-06	family Rhodospirillaceae|| id:ebi-a-GCST90016949	0.00138267	19.8051
Anorexia nervosa	rs76784716	A	G	0.136049	0.0285767	1.48988e-06	family Rhodospirillaceae|| id:ebi-a-GCST90016949	0.00158205	22.6656
Anorexia nervosa	rs9813022	A	G	-0.0842444	0.0163583	2.53122e-07	family Rhodospirillaceae|| id:ebi-a-GCST90016949	0.00185073	26.522
Anorexia nervosa	rs10217435	C	T	-0.0883756	0.0197506	6.50759e-06	family Rikenellaceae|| id:ebi-a-GCST90016950	0.00139778	20.0218
Anorexia nervosa	rs10832801	A	C	-0.0534763	0.0122666	7.50412e-06	family Rikenellaceae|| id:ebi-a-GCST90016950	0.00132691	19.0053
Anorexia nervosa	rs1939881	G	A	-0.105589	0.0206213	5.64378e-07	family Rikenellaceae|| id:ebi-a-GCST90016950	0.00182958	26.2183
Anorexia nervosa	rs2447496	A	G	0.0549203	0.0121904	6.08611e-06	family Rikenellaceae|| id:ebi-a-GCST90016950	0.00141696	20.2969
Anorexia nervosa	rs2833282	G	A	0.0711137	0.0156966	4.31102e-06	family Rikenellaceae|| id:ebi-a-GCST90016950	0.0014329	20.5256
Anorexia nervosa	rs35909684	A	C	-0.0850181	0.0191539	7.09823e-06	family Rikenellaceae|| id:ebi-a-GCST90016950	0.00137548	19.7019
Anorexia nervosa	rs36021379	A	G	-0.0656005	0.0144903	7.19515e-06	family Rikenellaceae|| id:ebi-a-GCST90016950	0.0014308	20.4955
Anorexia nervosa	rs4264350	T	C	-0.0526393	0.0108555	1.34831e-06	family Rikenellaceae|| id:ebi-a-GCST90016950	0.00164116	23.5137
Anorexia nervosa	rs59663348	G	A	0.0570915	0.0125048	6.12238e-06	family Rikenellaceae|| id:ebi-a-GCST90016950	0.00145512	20.8444
Anorexia nervosa	rs62532512	A	C	0.0504257	0.0107399	2.76427e-06	family Rikenellaceae|| id:ebi-a-GCST90016950	0.00153878	22.0447
Anorexia nervosa	rs6744030	C	T	0.0696747	0.0157103	9.31515e-06	family Rikenellaceae|| id:ebi-a-GCST90016950	0.00137318	19.669
Anorexia nervosa	rs67705352	T	G	-0.0549688	0.0110534	6.57552e-07	family Rikenellaceae|| id:ebi-a-GCST90016950	0.00172597	24.7309
Anorexia nervosa	rs6837275	A	G	0.0570355	0.011887	1.447e-06	family Rikenellaceae|| id:ebi-a-GCST90016950	0.0016069	23.0222
Anorexia nervosa	rs7242694	C	T	-0.0618674	0.0134882	5.80711e-06	family Rikenellaceae|| id:ebi-a-GCST90016950	0.00146866	21.0385
Anorexia nervosa	rs74474130	T	G	0.137747	0.0295688	3.61377e-06	family Rikenellaceae|| id:ebi-a-GCST90016950	0.00151489	21.7019
Anorexia nervosa	rs77885767	C	T	-0.156209	0.0336482	2.84695e-06	family Rikenellaceae|| id:ebi-a-GCST90016950	0.00150445	21.552
Anorexia nervosa	rs9389714	C	T	-0.0636841	0.0143416	8.79063e-06	family Rikenellaceae|| id:ebi-a-GCST90016950	0.00137661	19.7182
Anorexia nervosa	rs9578457	G	A	-0.141478	0.0315848	3.99448e-06	family Rikenellaceae|| id:ebi-a-GCST90016950	0.00140073	20.0642
Anorexia nervosa	rs9603208	G	T	0.0821173	0.0159596	1.91801e-07	family Rikenellaceae|| id:ebi-a-GCST90016950	0.00184742	26.4744
Anorexia nervosa	rs10093275	T	C	-0.0534595	0.011677	5.35229e-06	family Ruminococcaceae|| id:ebi-a-GCST90016951	0.00146317	20.9598
Anorexia nervosa	rs10166469	C	T	0.053336	0.0120209	8.52158e-06	family Ruminococcaceae|| id:ebi-a-GCST90016951	0.0013744	19.6864
Anorexia nervosa	rs1158100	G	A	0.0490539	0.0109865	8.60855e-06	family Ruminococcaceae|| id:ebi-a-GCST90016951	0.00139177	19.9356
Anorexia nervosa	rs1612733	T	C	0.108708	0.0238006	4.22435e-06	family Ruminococcaceae|| id:ebi-a-GCST90016951	0.00145632	20.8616
Anorexia nervosa	rs17376049	T	C	0.0848534	0.0172114	7.29625e-07	family Ruminococcaceae|| id:ebi-a-GCST90016951	0.00169633	24.3056
Anorexia nervosa	rs2113833	C	T	-0.169146	0.0355009	1.14464e-06	family Ruminococcaceae|| id:ebi-a-GCST90016951	0.00158452	22.701
Anorexia nervosa	rs3009418	A	C	-0.0927607	0.0210123	8.6902e-06	family Ruminococcaceae|| id:ebi-a-GCST90016951	0.0013606	19.4886
Anorexia nervosa	rs55793120	T	C	0.13822	0.0266152	1.44338e-07	family Ruminococcaceae|| id:ebi-a-GCST90016951	0.00188194	26.9701
Anorexia nervosa	rs56199908	T	C	-0.199327	0.0410444	1.66414e-06	family Ruminococcaceae|| id:ebi-a-GCST90016951	0.00164608	23.5844
Anorexia nervosa	rs76724913	T	G	0.0901053	0.0203104	9.60484e-06	family Ruminococcaceae|| id:ebi-a-GCST90016951	0.00137407	19.6818
Anorexia nervosa	rs10028567	C	T	-0.0934027	0.0190343	3.72495e-06	family Streptococcaceae|| id:ebi-a-GCST90016952	0.00168057	24.0794
Anorexia nervosa	rs11110281	T	C	-0.130554	0.0225943	1.40136e-08	family Streptococcaceae|| id:ebi-a-GCST90016952	0.00232869	33.3874
Anorexia nervosa	rs16950051	A	G	0.107008	0.0236973	5.33814e-06	family Streptococcaceae|| id:ebi-a-GCST90016952	0.0014235	20.3908
Anorexia nervosa	rs2370083	G	T	-0.0842751	0.0184509	4.25667e-06	family Streptococcaceae|| id:ebi-a-GCST90016952	0.00145637	20.8624
Anorexia nervosa	rs2952251	G	A	0.0639298	0.0126525	3.72237e-07	family Streptococcaceae|| id:ebi-a-GCST90016952	0.00178165	25.5302
Anorexia nervosa	rs35344081	G	A	0.0609349	0.0129703	2.63846e-06	family Streptococcaceae|| id:ebi-a-GCST90016952	0.00154065	22.0715
Anorexia nervosa	rs4968759	A	G	-0.0544035	0.0111271	8.91887e-07	family Streptococcaceae|| id:ebi-a-GCST90016952	0.00166843	23.9051
Anorexia nervosa	rs57646748	G	A	-0.088021	0.019876	7.88352e-06	family Streptococcaceae|| id:ebi-a-GCST90016952	0.00136918	19.6117
Anorexia nervosa	rs6806351	T	C	-0.0619209	0.0135744	6.93793e-06	family Streptococcaceae|| id:ebi-a-GCST90016952	0.00145259	20.8081
Anorexia nervosa	rs72739637	A	G	0.0927983	0.0192021	1.82163e-06	family Streptococcaceae|| id:ebi-a-GCST90016952	0.00163011	23.3551
Anorexia nervosa	rs77968078	G	A	-0.0993013	0.0224788	7.93341e-06	family Streptococcaceae|| id:ebi-a-GCST90016952	0.00136243	19.5148
Anorexia nervosa	rs7916711	A	G	0.0959639	0.021545	6.32732e-06	family Streptococcaceae|| id:ebi-a-GCST90016952	0.00138504	19.8391
Anorexia nervosa	rs957755	T	G	-0.0642449	0.0142702	7.41515e-06	family Streptococcaceae|| id:ebi-a-GCST90016952	0.00141496	20.2683
Anorexia nervosa	rs9903102	C	A	-0.0693015	0.0154096	4.91802e-06	family Streptococcaceae|| id:ebi-a-GCST90016952	0.00141199	20.2257
Anorexia nervosa	rs111810795	C	T	-0.0867108	0.0180573	1.72926e-06	family Veillonellaceae|| id:ebi-a-GCST90016956	0.00160947	23.059
Anorexia nervosa	rs114889439	A	G	-0.253809	0.0539169	6.19028e-06	family Veillonellaceae|| id:ebi-a-GCST90016956	0.0015468	22.1597
Anorexia nervosa	rs11700976	C	A	0.0503337	0.0113763	9.2538e-06	family Veillonellaceae|| id:ebi-a-GCST90016956	0.00136667	19.5756
Anorexia nervosa	rs12186441	G	A	0.208096	0.0453999	4.52856e-06	family Veillonellaceae|| id:ebi-a-GCST90016956	0.00146664	21.0096
Anorexia nervosa	rs12668619	A	G	0.055301	0.0117654	2.57365e-06	family Veillonellaceae|| id:ebi-a-GCST90016956	0.00154214	22.0929
Anorexia nervosa	rs12741784	C	T	-0.0621452	0.0119266	1.28493e-07	family Veillonellaceae|| id:ebi-a-GCST90016956	0.00189453	27.1508
Anorexia nervosa	rs1442060	A	G	0.0514024	0.0112125	4.50671e-06	family Veillonellaceae|| id:ebi-a-GCST90016956	0.00146712	21.0166
Anorexia nervosa	rs1693340	T	C	0.0818934	0.018245	9.25273e-06	family Veillonellaceae|| id:ebi-a-GCST90016956	0.00140651	20.147
Anorexia nervosa	rs2175069	G	A	0.0526752	0.0114886	4.63554e-06	family Veillonellaceae|| id:ebi-a-GCST90016956	0.00146752	21.0222
Anorexia nervosa	rs2561116	T	G	-0.083617	0.0187159	7.88515e-06	family Veillonellaceae|| id:ebi-a-GCST90016956	0.00139349	19.9603
Anorexia nervosa	rs2585520	G	T	-0.0904972	0.0200428	5.26926e-06	family Veillonellaceae|| id:ebi-a-GCST90016956	0.00142324	20.387
Anorexia nervosa	rs4263802	A	G	-0.050942	0.0114921	7.45006e-06	family Veillonellaceae|| id:ebi-a-GCST90016956	0.00137183	19.6496
Anorexia nervosa	rs4461038	G	A	0.0554965	0.0119467	3.73474e-06	family Veillonellaceae|| id:ebi-a-GCST90016956	0.00150634	21.5792
Anorexia nervosa	rs4797169	T	C	0.0587799	0.0128297	4.49345e-06	family Veillonellaceae|| id:ebi-a-GCST90016956	0.00146531	20.9906
Anorexia nervosa	rs61264131	A	C	0.202367	0.0464388	6.74544e-06	family Veillonellaceae|| id:ebi-a-GCST90016956	0.00132582	18.9897
Anorexia nervosa	rs6692542	G	A	-0.0534397	0.0118254	8.67981e-06	family Veillonellaceae|| id:ebi-a-GCST90016956	0.00142567	20.4219
Anorexia nervosa	rs6909981	C	T	-0.0638696	0.0141765	5.47621e-06	family Veillonellaceae|| id:ebi-a-GCST90016956	0.00141702	20.2979
Anorexia nervosa	rs79535861	A	C	0.100666	0.0207016	1.57688e-06	family Veillonellaceae|| id:ebi-a-GCST90016956	0.00165038	23.646
Anorexia nervosa	rs9345168	A	C	-0.0509102	0.0113253	8.48887e-06	family Veillonellaceae|| id:ebi-a-GCST90016956	0.00141072	20.2074
Anorexia nervosa	rs117107102	A	G	0.204683	0.0431572	2.91823e-06	family Verrucomicrobiaceae|| id:ebi-a-GCST90016957	0.00157006	22.4935
Anorexia nervosa	rs11729256	T	C	0.0749798	0.0150177	6.73085e-07	family Verrucomicrobiaceae|| id:ebi-a-GCST90016957	0.00173967	24.9277
Anorexia nervosa	rs12908520	G	A	0.0619104	0.0130946	2.15139e-06	family Verrucomicrobiaceae|| id:ebi-a-GCST90016957	0.0015603	22.3534
Anorexia nervosa	rs2602429	T	C	-0.0745516	0.0156195	2.69942e-06	family Verrucomicrobiaceae|| id:ebi-a-GCST90016957	0.00159012	22.7814
Anorexia nervosa	rs4242783	A	G	-0.0687992	0.0147694	2.75442e-06	family Verrucomicrobiaceae|| id:ebi-a-GCST90016957	0.0015147	21.6991
Anorexia nervosa	rs4936098	G	A	-0.0648691	0.0135928	1.1293e-06	family Verrucomicrobiaceae|| id:ebi-a-GCST90016957	0.00158968	22.775
Anorexia nervosa	rs61779207	G	A	-0.0758811	0.0167762	6.63025e-06	family Verrucomicrobiaceae|| id:ebi-a-GCST90016957	0.00142824	20.4588
Anorexia nervosa	rs74542928	T	C	0.112124	0.0236422	1.64611e-06	family Verrucomicrobiaceae|| id:ebi-a-GCST90016957	0.00156993	22.4917
Anorexia nervosa	rs9349825	A	G	-0.0704354	0.0147128	2.51287e-06	family Verrucomicrobiaceae|| id:ebi-a-GCST90016957	0.0015997	22.9188
Anorexia nervosa	rs941682	G	A	-0.0631526	0.0143767	9.5812e-06	family Verrucomicrobiaceae|| id:ebi-a-GCST90016957	0.00134717	19.2959
Anorexia nervosa	rs11671100	A	C	-0.160034	0.0349472	4.08037e-06	family Victivallaceae|| id:ebi-a-GCST90016958	0.00146388	20.9701
Anorexia nervosa	rs11764871	G	T	0.127099	0.025656	7.4929e-07	family Victivallaceae|| id:ebi-a-GCST90016958	0.00171279	24.5418
Anorexia nervosa	rs2944282	T	C	-0.124197	0.0257026	1.56603e-06	family Victivallaceae|| id:ebi-a-GCST90016958	0.00162968	23.349
Anorexia nervosa	rs34962571	A	C	-0.186945	0.0418412	6.24827e-06	family Victivallaceae|| id:ebi-a-GCST90016958	0.00139366	19.9627
Anorexia nervosa	rs4396289	C	T	-0.152918	0.0288525	1.53784e-07	family Victivallaceae|| id:ebi-a-GCST90016958	0.00195993	28.0899
Anorexia nervosa	rs61702987	T	C	0.145501	0.0300007	3.07921e-06	family Victivallaceae|| id:ebi-a-GCST90016958	0.00164172	23.5217
Anorexia nervosa	rs62570196	C	T	-0.246101	0.0483077	2.69855e-07	family Victivallaceae|| id:ebi-a-GCST90016958	0.00181113	25.9534
Anorexia nervosa	rs6545794	A	G	-0.197786	0.0410495	5.97008e-07	family Victivallaceae|| id:ebi-a-GCST90016958	0.00162037	23.2154
Anorexia nervosa	rs67832247	C	T	-0.123489	0.0266695	3.23802e-06	family Victivallaceae|| id:ebi-a-GCST90016958	0.00149665	21.4401
Anorexia nervosa	rs7077363	G	A	0.148942	0.0318366	2.83374e-06	family Victivallaceae|| id:ebi-a-GCST90016958	0.00152778	21.8867
Anorexia nervosa	rs7314815	G	A	0.101088	0.0225594	6.40088e-06	family Victivallaceae|| id:ebi-a-GCST90016958	0.00140177	20.0791
Anorexia nervosa	rs7627405	C	T	-0.134158	0.0301427	8.19426e-06	family Victivallaceae|| id:ebi-a-GCST90016958	0.00138296	19.8093
Anorexia nervosa	rs2715439	T	C	-0.0746684	0.0164822	6.27004e-06	genus Actinomycesgenus Actinomyces|| id:ebi-a-GCST90016959	0.00143273	20.5231
Anorexia nervosa	rs34583783	G	T	0.126596	0.0268461	4.48528e-06	genus Actinomycesgenus Actinomyces|| id:ebi-a-GCST90016959	0.00155219	22.2371
Anorexia nervosa	rs35011108	A	G	0.232634	0.0512044	6.33826e-06	genus Actinomycesgenus Actinomyces|| id:ebi-a-GCST90016959	0.00144095	20.6411
Anorexia nervosa	rs4073240	G	A	0.0749687	0.0167368	7.94273e-06	genus Actinomycesgenus Actinomyces|| id:ebi-a-GCST90016959	0.00140071	20.0639
Anorexia nervosa	rs4146653	G	A	0.0985224	0.0214182	4.49645e-06	genus Actinomycesgenus Actinomyces|| id:ebi-a-GCST90016959	0.00147708	21.1594
Anorexia nervosa	rs71315246	A	G	-0.0969809	0.021925	9.82969e-06	genus Actinomycesgenus Actinomyces|| id:ebi-a-GCST90016959	0.00136597	19.5656
Anorexia nervosa	rs7915461	C	T	-0.18776	0.0401636	5.91984e-06	genus Actinomycesgenus Actinomyces|| id:ebi-a-GCST90016959	0.00152553	21.8545
Anorexia nervosa	rs11604400	C	T	-0.102524	0.0234834	9.74473e-06	genus Adlercreutziagenus Adlercreutzia|| id:ebi-a-GCST90016960	0.00133074	19.0603
Anorexia nervosa	rs13231526	C	A	0.143237	0.0311654	4.8136e-06	genus Adlercreutziagenus Adlercreutzia|| id:ebi-a-GCST90016960	0.00147457	21.1235
Anorexia nervosa	rs2717140	C	T	-0.119225	0.0251081	2.04593e-06	genus Adlercreutziagenus Adlercreutzia|| id:ebi-a-GCST90016960	0.00157386	22.5479
Anorexia nervosa	rs55719207	G	A	-0.0699243	0.0158036	9.60506e-06	genus Adlercreutziagenus Adlercreutzia|| id:ebi-a-GCST90016960	0.00136676	19.5769
Anorexia nervosa	rs6664405	T	C	-0.0953084	0.0210752	5.2342e-06	genus Adlercreutziagenus Adlercreutzia|| id:ebi-a-GCST90016960	0.00142771	20.4512
Anorexia nervosa	rs7680684	T	C	0.083381	0.0168901	9.769e-07	genus Adlercreutziagenus Adlercreutzia|| id:ebi-a-GCST90016960	0.00170088	24.3708
Anorexia nervosa	rs9490822	C	T	-0.0734512	0.0155789	2.54419e-06	genus Adlercreutziagenus Adlercreutzia|| id:ebi-a-GCST90016960	0.00155164	22.2292
Anorexia nervosa	rs9915817	C	T	-0.0749219	0.016833	8.21675e-06	genus Adlercreutziagenus Adlercreutzia|| id:ebi-a-GCST90016960	0.00138304	19.8105
Anorexia nervosa	rs117107102	A	G	0.204406	0.0431629	3.01141e-06	genus Akkermansiagenus Akkermansia|| id:ebi-a-GCST90016961	0.00156541	22.4267
Anorexia nervosa	rs11729256	T	C	0.0750473	0.0150184	6.58385e-07	genus Akkermansiagenus Akkermansia|| id:ebi-a-GCST90016961	0.00174264	24.9702
Anorexia nervosa	rs12908520	G	A	0.061772	0.0130954	2.2648e-06	genus Akkermansiagenus Akkermansia|| id:ebi-a-GCST90016961	0.00155315	22.2508
Anorexia nervosa	rs2602429	T	C	-0.0745352	0.0156201	2.71569e-06	genus Akkermansiagenus Akkermansia|| id:ebi-a-GCST90016961	0.0015893	22.7696
Anorexia nervosa	rs4242783	A	G	-0.0685454	0.0147701	2.99799e-06	genus Akkermansiagenus Akkermansia|| id:ebi-a-GCST90016961	0.00150341	21.5372
Anorexia nervosa	rs4936098	G	A	-0.0649225	0.0135934	1.1036e-06	genus Akkermansiagenus Akkermansia|| id:ebi-a-GCST90016961	0.00159215	22.8105
Anorexia nervosa	rs61779207	G	A	-0.0760539	0.0167769	6.32121e-06	genus Akkermansiagenus Akkermansia|| id:ebi-a-GCST90016961	0.00143463	20.5504
Anorexia nervosa	rs74542928	T	C	0.112623	0.0236434	1.4802e-06	genus Akkermansiagenus Akkermansia|| id:ebi-a-GCST90016961	0.00158376	22.69
Anorexia nervosa	rs9349825	A	G	-0.0703407	0.0147133	2.59884e-06	genus Akkermansiagenus Akkermansia|| id:ebi-a-GCST90016961	0.0015953	22.8556
Anorexia nervosa	rs941682	G	A	-0.0632957	0.0143777	9.17128e-06	genus Akkermansiagenus Akkermansia|| id:ebi-a-GCST90016961	0.00135308	19.3807
Anorexia nervosa	rs1107244	G	A	0.0758558	0.0171182	3.59062e-06	genus Alistipesgenus Alistipes|| id:ebi-a-GCST90016962	0.00137091	19.6364
Anorexia nervosa	rs11769002	G	A	-0.0528793	0.0109389	1.44961e-06	genus Alistipesgenus Alistipes|| id:ebi-a-GCST90016962	0.00163101	23.3681
Anorexia nervosa	rs11958296	A	G	-0.0981222	0.0218272	9.29566e-06	genus Alistipesgenus Alistipes|| id:ebi-a-GCST90016962	0.00141081	20.2087
Anorexia nervosa	rs12990744	C	T	-0.0776618	0.0172986	8.20729e-06	genus Alistipesgenus Alistipes|| id:ebi-a-GCST90016962	0.0014071	20.1555
Anorexia nervosa	rs1689282	A	C	-0.0520061	0.0113942	5.27582e-06	genus Alistipesgenus Alistipes|| id:ebi-a-GCST90016962	0.00145429	20.8325
Anorexia nervosa	rs2290844	C	T	0.0813969	0.0191632	9.10144e-06	genus Alistipesgenus Alistipes|| id:ebi-a-GCST90016962	0.00125972	18.0418
Anorexia nervosa	rs2450745	A	C	-0.080524	0.0184702	7.11836e-06	genus Alistipesgenus Alistipes|| id:ebi-a-GCST90016962	0.00132701	19.0067
Anorexia nervosa	rs2875322	C	T	0.0580945	0.0131432	8.77708e-06	genus Alistipesgenus Alistipes|| id:ebi-a-GCST90016962	0.00136401	19.5374
Anorexia nervosa	rs34417064	A	G	-0.048202	0.0106868	7.00745e-06	genus Alistipesgenus Alistipes|| id:ebi-a-GCST90016962	0.00142023	20.3439
Anorexia nervosa	rs4810359	A	G	-0.0652428	0.0146155	7.4967e-06	genus Alistipesgenus Alistipes|| id:ebi-a-GCST90016962	0.00139116	19.9268
Anorexia nervosa	rs62576416	T	C	0.0492647	0.0109733	7.50361e-06	genus Alistipesgenus Alistipes|| id:ebi-a-GCST90016962	0.00140711	20.1557
Anorexia nervosa	rs67705352	T	G	-0.0532404	0.0110864	1.65124e-06	genus Alistipesgenus Alistipes|| id:ebi-a-GCST90016962	0.0016097	23.0622
Anorexia nervosa	rs7129639	A	C	0.0524955	0.0109584	1.78423e-06	genus Alistipesgenus Alistipes|| id:ebi-a-GCST90016962	0.00160176	22.9483
Anorexia nervosa	rs8130320	A	G	-0.049002	0.010717	4.83615e-06	genus Alistipesgenus Alistipes|| id:ebi-a-GCST90016962	0.00145945	20.9065
Anorexia nervosa	rs1901739	G	T	-0.115769	0.0248626	3.58798e-06	genus Allisonellagenus Allisonella|| id:ebi-a-GCST90016963	0.00151348	21.6816
Anorexia nervosa	rs35110698	T	C	-0.146322	0.0320852	5.72321e-06	genus Allisonellagenus Allisonella|| id:ebi-a-GCST90016963	0.00145185	20.7974
Anorexia nervosa	rs35778461	C	T	0.146679	0.0297186	1.20629e-06	genus Allisonellagenus Allisonella|| id:ebi-a-GCST90016963	0.00170013	24.3601
Anorexia nervosa	rs594561	T	C	-0.112231	0.0251681	9.41109e-06	genus Allisonellagenus Allisonella|| id:ebi-a-GCST90016963	0.00138824	19.885
Anorexia nervosa	rs602075	G	A	-0.168974	0.0296976	3.56574e-08	genus Allisonellagenus Allisonella|| id:ebi-a-GCST90016963	0.00225818	32.3741
Anorexia nervosa	rs6742198	A	G	-0.149152	0.0316484	3.34511e-06	genus Allisonellagenus Allisonella|| id:ebi-a-GCST90016963	0.00155033	22.2103
Anorexia nervosa	rs76904847	G	A	0.148523	0.0334857	6.08751e-06	genus Allisonellagenus Allisonella|| id:ebi-a-GCST90016963	0.00137345	19.6729
Anorexia nervosa	rs7898615	T	G	0.167966	0.0373586	8.87279e-06	genus Allisonellagenus Allisonella|| id:ebi-a-GCST90016963	0.00141121	20.2144
Anorexia nervosa	rs12675596	G	T	0.145669	0.0290678	9.63718e-07	genus Alloprevotellagenus Alloprevotella|| id:ebi-a-GCST90016964	0.00175263	25.1137
Anorexia nervosa	rs2154444	G	T	-0.138234	0.0308961	8.36758e-06	genus Alloprevotellagenus Alloprevotella|| id:ebi-a-GCST90016964	0.00139752	20.0181
Anorexia nervosa	rs34619204	G	A	-0.156037	0.0344392	8.84199e-06	genus Alloprevotellagenus Alloprevotella|| id:ebi-a-GCST90016964	0.00143307	20.5281
Anorexia nervosa	rs4364940	A	G	0.126418	0.0282207	8.58361e-06	genus Alloprevotellagenus Alloprevotella|| id:ebi-a-GCST90016964	0.00140093	20.067
Anorexia nervosa	rs4680035	G	A	0.119599	0.0259446	4.99057e-06	genus Alloprevotellagenus Alloprevotella|| id:ebi-a-GCST90016964	0.0014834	21.2501
Anorexia nervosa	rs58212166	A	G	-0.161506	0.0359102	7.93615e-06	genus Alloprevotellagenus Alloprevotella|| id:ebi-a-GCST90016964	0.00141212	20.2275
Anorexia nervosa	rs10794359	C	T	0.0953524	0.02006	2.23496e-06	genus Anaerofilumgenus Anaerofilum|| id:ebi-a-GCST90016965	0.0015771	22.5944
Anorexia nervosa	rs1563175	A	C	0.0923834	0.0202157	5.53847e-06	genus Anaerofilumgenus Anaerofilum|| id:ebi-a-GCST90016965	0.00145787	20.8838
Anorexia nervosa	rs17012738	T	G	0.0903417	0.0200239	7.24169e-06	genus Anaerofilumgenus Anaerofilum|| id:ebi-a-GCST90016965	0.00142103	20.3554
Anorexia nervosa	rs17096874	C	T	-0.126337	0.0268919	2.86029e-06	genus Anaerofilumgenus Anaerofilum|| id:ebi-a-GCST90016965	0.0015406	22.0708
Anorexia nervosa	rs356049	G	A	0.132603	0.0289802	6.55843e-06	genus Anaerofilumgenus Anaerofilum|| id:ebi-a-GCST90016965	0.00146154	20.9365
Anorexia nervosa	rs4244069	A	G	0.146775	0.0326594	9.81206e-06	genus Anaerofilumgenus Anaerofilum|| id:ebi-a-GCST90016965	0.00140999	20.197
Anorexia nervosa	rs4506496	A	G	-0.10309	0.0212861	1.48659e-06	genus Anaerofilumgenus Anaerofilum|| id:ebi-a-GCST90016965	0.00163709	23.4553
Anorexia nervosa	rs712981	A	C	0.10076	0.0202902	6.83109e-07	genus Anaerofilumgenus Anaerofilum|| id:ebi-a-GCST90016965	0.00172107	24.6606
Anorexia nervosa	rs79598899	C	T	0.182586	0.0357284	3.74731e-07	genus Anaerofilumgenus Anaerofilum|| id:ebi-a-GCST90016965	0.00182246	26.1161
Anorexia nervosa	rs816292	T	C	-0.113003	0.02204	2.6404e-07	genus Anaerofilumgenus Anaerofilum|| id:ebi-a-GCST90016965	0.00183443	26.288
Anorexia nervosa	rs9299345	T	C	-0.1364	0.0302372	8.04304e-06	genus Anaerofilumgenus Anaerofilum|| id:ebi-a-GCST90016965	0.0014206	20.3491
Anorexia nervosa	rs10502061	A	G	0.0835752	0.0192017	7.93542e-06	genus Anaerostipesgenus Anaerostipes|| id:ebi-a-GCST90016966	0.00132264	18.9442
Anorexia nervosa	rs2014785	T	C	0.0515687	0.0112199	4.68058e-06	genus Anaerostipesgenus Anaerostipes|| id:ebi-a-GCST90016966	0.00147467	21.1249
Anorexia nervosa	rs2396460	C	T	0.0512653	0.0109555	2.91092e-06	genus Anaerostipesgenus Anaerostipes|| id:ebi-a-GCST90016966	0.00152848	21.8969
Anorexia nervosa	rs2804244	G	A	0.053089	0.0110983	2.04052e-06	genus Anaerostipesgenus Anaerostipes|| id:ebi-a-GCST90016966	0.00159715	22.8821
Anorexia nervosa	rs3900776	G	A	-0.110013	0.0236302	2.74764e-06	genus Anaerostipesgenus Anaerostipes|| id:ebi-a-GCST90016966	0.001513	21.6747
Anorexia nervosa	rs60983350	G	A	-0.0539901	0.0116575	4.42059e-06	genus Anaerostipesgenus Anaerostipes|| id:ebi-a-GCST90016966	0.0014973	21.4495
Anorexia nervosa	rs62157625	T	C	0.088573	0.0185548	1.44907e-06	genus Anaerostipesgenus Anaerostipes|| id:ebi-a-GCST90016966	0.00159053	22.7872
Anorexia nervosa	rs62215703	G	A	0.0644965	0.0136702	1.9777e-06	genus Anaerostipesgenus Anaerostipes|| id:ebi-a-GCST90016966	0.00155378	22.2599
Anorexia nervosa	rs6474958	G	A	0.0500065	0.0112001	6.74481e-06	genus Anaerostipesgenus Anaerostipes|| id:ebi-a-GCST90016966	0.0013917	19.9347
Anorexia nervosa	rs6726833	C	A	-0.0877497	0.0189408	3.32216e-06	genus Anaerostipesgenus Anaerostipes|| id:ebi-a-GCST90016966	0.00149826	21.4632
Anorexia nervosa	rs6854026	C	T	0.0508482	0.0109075	3.1958e-06	genus Anaerostipesgenus Anaerostipes|| id:ebi-a-GCST90016966	0.00151699	21.7321
Anorexia nervosa	rs7193624	T	C	-0.0750642	0.0150723	5.35476e-07	genus Anaerostipesgenus Anaerostipes|| id:ebi-a-GCST90016966	0.001731	24.8031
Anorexia nervosa	rs78735375	A	C	-0.137429	0.0305304	5.33384e-06	genus Anaerostipesgenus Anaerostipes|| id:ebi-a-GCST90016966	0.00141455	20.2624
Anorexia nervosa	rs10150232	A	G	0.0567088	0.0124877	6.67667e-06	genus Anaerotruncusgenus Anaerotruncus|| id:ebi-a-GCST90016967	0.00143964	20.6222
Anorexia nervosa	rs11018566	A	G	-0.156465	0.0366032	6.13705e-06	genus Anaerotruncusgenus Anaerotruncus|| id:ebi-a-GCST90016967	0.00127581	18.2724
Anorexia nervosa	rs115414803	A	C	-0.144356	0.0317524	6.83471e-06	genus Anaerotruncusgenus Anaerotruncus|| id:ebi-a-GCST90016967	0.00144289	20.6689
Anorexia nervosa	rs1272208	T	G	0.0611743	0.0129831	4.27986e-06	genus Anaerotruncusgenus Anaerotruncus|| id:ebi-a-GCST90016967	0.00154971	22.2014
Anorexia nervosa	rs1431492	C	T	-0.0654996	0.0146188	7.35563e-06	genus Anaerotruncusgenus Anaerotruncus|| id:ebi-a-GCST90016967	0.00140148	20.0749
Anorexia nervosa	rs17734739	T	C	0.0660052	0.014908	7.4278e-06	genus Anaerotruncusgenus Anaerotruncus|| id:ebi-a-GCST90016967	0.00136856	19.6028
Anorexia nervosa	rs34449434	A	C	-0.0497004	0.0113402	9.85054e-06	genus Anaerotruncusgenus Anaerotruncus|| id:ebi-a-GCST90016967	0.00134103	19.2078
Anorexia nervosa	rs4669806	G	T	0.0576389	0.0122994	2.42058e-06	genus Anaerotruncusgenus Anaerotruncus|| id:ebi-a-GCST90016967	0.00153299	21.9616
Anorexia nervosa	rs6494922	A	G	0.0903106	0.0202257	6.62369e-06	genus Anaerotruncusgenus Anaerotruncus|| id:ebi-a-GCST90016967	0.0013919	19.9375
Anorexia nervosa	rs6563550	T	C	0.0877135	0.0176745	2.34515e-07	genus Anaerotruncusgenus Anaerotruncus|| id:ebi-a-GCST90016967	0.00171883	24.6285
Anorexia nervosa	rs7155595	C	A	0.0539336	0.0118903	7.54988e-06	genus Anaerotruncusgenus Anaerotruncus|| id:ebi-a-GCST90016967	0.00143632	20.5747
Anorexia nervosa	rs8005030	C	T	0.0554447	0.0117854	2.28297e-06	genus Anaerotruncusgenus Anaerotruncus|| id:ebi-a-GCST90016967	0.00154491	22.1325
Anorexia nervosa	rs9347879	T	C	0.050618	0.011049	4.22328e-06	genus Anaerotruncusgenus Anaerotruncus|| id:ebi-a-GCST90016967	0.00146511	20.9877
Anorexia nervosa	rs11585893	A	G	-0.0740746	0.0147633	1.79511e-06	genus Bacteroidesgenus Bacteroides|| id:ebi-a-GCST90016968	0.00175691	25.1751
Anorexia nervosa	rs13207588	A	G	-0.059205	0.0131195	7.48497e-06	genus Bacteroidesgenus Bacteroides|| id:ebi-a-GCST90016968	0.0014217	20.3649
Anorexia nervosa	rs1340391	T	C	-0.0592004	0.0132244	6.73008e-06	genus Bacteroidesgenus Bacteroides|| id:ebi-a-GCST90016968	0.00139905	20.04
Anorexia nervosa	rs2023437	T	C	-0.0782325	0.0167634	5.01822e-06	genus Bacteroidesgenus Bacteroides|| id:ebi-a-GCST90016968	0.00152031	21.7796
Anorexia nervosa	rs66474973	G	T	0.0812515	0.0164479	6.80973e-07	genus Bacteroidesgenus Bacteroides|| id:ebi-a-GCST90016968	0.00170312	24.4029
Anorexia nervosa	rs66710942	T	C	-0.0488038	0.0107412	5.8626e-06	genus Bacteroidesgenus Bacteroides|| id:ebi-a-GCST90016968	0.00144118	20.6444
Anorexia nervosa	rs6795673	C	T	0.0538565	0.0105251	3.37909e-07	genus Bacteroidesgenus Bacteroides|| id:ebi-a-GCST90016968	0.00182714	26.1833
Anorexia nervosa	rs9507307	C	T	0.0604456	0.0129128	2.12711e-06	genus Bacteroidesgenus Bacteroides|| id:ebi-a-GCST90016968	0.00152956	21.9123
Anorexia nervosa	rs11155559	T	C	0.0956023	0.0212961	8.91908e-06	genus Barnesiellagenus Barnesiella|| id:ebi-a-GCST90016969	0.00140691	20.1529
Anorexia nervosa	rs113258194	A	G	0.098992	0.0214121	7.31122e-06	genus Barnesiellagenus Barnesiella|| id:ebi-a-GCST90016969	0.00149202	21.3738
Anorexia nervosa	rs12909713	C	T	-0.0550716	0.0120039	4.94527e-06	genus Barnesiellagenus Barnesiella|| id:ebi-a-GCST90016969	0.00146931	21.048
Anorexia nervosa	rs13242616	C	T	0.0583747	0.0123176	2.29018e-06	genus Barnesiellagenus Barnesiella|| id:ebi-a-GCST90016969	0.00156768	22.4593
Anorexia nervosa	rs199035	G	A	0.0559495	0.0119716	3.00296e-06	genus Barnesiellagenus Barnesiella|| id:ebi-a-GCST90016969	0.00152464	21.8418
Anorexia nervosa	rs2276875	A	G	-0.0697176	0.0139537	4.65029e-07	genus Barnesiellagenus Barnesiella|| id:ebi-a-GCST90016969	0.00174217	24.9635
Anorexia nervosa	rs2428166	G	A	-0.165859	0.0337309	8.50883e-07	genus Barnesiellagenus Barnesiella|| id:ebi-a-GCST90016969	0.00168745	24.1781
Anorexia nervosa	rs35177866	A	G	0.0917125	0.0190133	2.94761e-06	genus Barnesiellagenus Barnesiella|| id:ebi-a-GCST90016969	0.00162397	23.2671
Anorexia nervosa	rs60316894	C	T	-0.121478	0.025184	1.19064e-06	genus Barnesiellagenus Barnesiella|| id:ebi-a-GCST90016969	0.00162399	23.2673
Anorexia nervosa	rs62251337	G	A	0.0690763	0.0149374	4.2416e-06	genus Barnesiellagenus Barnesiella|| id:ebi-a-GCST90016969	0.0014928	21.3849
Anorexia nervosa	rs72684847	T	C	-0.114369	0.0253873	6.76176e-06	genus Barnesiellagenus Barnesiella|| id:ebi-a-GCST90016969	0.00141681	20.2947
Anorexia nervosa	rs76181748	C	T	-0.0778559	0.017164	6.77657e-06	genus Barnesiellagenus Barnesiella|| id:ebi-a-GCST90016969	0.00143636	20.5753
Anorexia nervosa	rs77455852	T	G	-0.0891491	0.0195601	3.16352e-06	genus Barnesiellagenus Barnesiella|| id:ebi-a-GCST90016969	0.00145012	20.7726
Anorexia nervosa	rs79795328	A	G	-0.0818645	0.0176441	4.23302e-06	genus Barnesiellagenus Barnesiella|| id:ebi-a-GCST90016969	0.00150273	21.5274
Anorexia nervosa	rs12022129	A	G	-0.0619356	0.0138937	7.9965e-06	genus Bifidobacteriumgenus Bifidobacterium|| id:ebi-a-GCST90016970	0.00138734	19.8722
Anorexia nervosa	rs182549	T	C	-0.119703	0.0127294	1.2782e-20	genus Bifidobacteriumgenus Bifidobacterium|| id:ebi-a-GCST90016970	0.00614413	88.4289
Anorexia nervosa	rs2491158	A	G	-0.0712624	0.015983	8.04711e-06	genus Bifidobacteriumgenus Bifidobacterium|| id:ebi-a-GCST90016970	0.00138785	19.8794
Anorexia nervosa	rs2686790	C	T	-0.070741	0.0157926	7.49894e-06	genus Bifidobacteriumgenus Bifidobacterium|| id:ebi-a-GCST90016970	0.00140078	20.0648
Anorexia nervosa	rs4957061	T	C	0.0534239	0.0117431	5.77936e-06	genus Bifidobacteriumgenus Bifidobacterium|| id:ebi-a-GCST90016970	0.00144484	20.6969
Anorexia nervosa	rs540489	T	G	-0.0637641	0.0138746	5.19457e-06	genus Bifidobacteriumgenus Bifidobacterium|| id:ebi-a-GCST90016970	0.00147439	21.1209
Anorexia nervosa	rs55888705	A	G	0.0546319	0.0121139	6.67022e-06	genus Bifidobacteriumgenus Bifidobacterium|| id:ebi-a-GCST90016970	0.00141987	20.3388
Anorexia nervosa	rs5746486	T	C	-0.0536216	0.0120801	8.99953e-06	genus Bifidobacteriumgenus Bifidobacterium|| id:ebi-a-GCST90016970	0.00137557	19.7033
Anorexia nervosa	rs62181700	G	A	-0.0624643	0.0131205	2.17245e-06	genus Bifidobacteriumgenus Bifidobacterium|| id:ebi-a-GCST90016970	0.00158204	22.6654
Anorexia nervosa	rs7322849	T	C	0.112428	0.0201813	1.08368e-08	genus Bifidobacteriumgenus Bifidobacterium|| id:ebi-a-GCST90016970	0.00216497	31.0349
Anorexia nervosa	rs73797465	T	G	-0.0953566	0.0209236	4.38157e-06	genus Bifidobacteriumgenus Bifidobacterium|| id:ebi-a-GCST90016970	0.00144991	20.7696
Anorexia nervosa	rs75344046	C	T	0.232354	0.0505979	4.86351e-06	genus Bifidobacteriumgenus Bifidobacterium|| id:ebi-a-GCST90016970	0.0014721	21.088
Anorexia nervosa	rs857444	C	T	0.0558234	0.0121219	3.571e-06	genus Bifidobacteriumgenus Bifidobacterium|| id:ebi-a-GCST90016970	0.00148044	21.2076
Anorexia nervosa	rs11069458	C	T	0.0680947	0.015503	7.71543e-06	genus Bilophilagenus Bilophila|| id:ebi-a-GCST90016971	0.00134695	19.2928
Anorexia nervosa	rs1241171	G	A	-0.0692654	0.0150148	4.24033e-06	genus Bilophilagenus Bilophila|| id:ebi-a-GCST90016971	0.00148556	21.2811
Anorexia nervosa	rs1571225	T	C	-0.0826826	0.0170621	1.1229e-06	genus Bilophilagenus Bilophila|| id:ebi-a-GCST90016971	0.00163905	23.4835
Anorexia nervosa	rs1969927	A	G	-0.0564589	0.0126935	9.07215e-06	genus Bilophilagenus Bilophila|| id:ebi-a-GCST90016971	0.00138116	19.7835
Anorexia nervosa	rs2728491	T	G	0.0627416	0.0139456	6.33257e-06	genus Bilophilagenus Bilophila|| id:ebi-a-GCST90016971	0.00141307	20.2412
Anorexia nervosa	rs3827020	C	T	0.0766479	0.0160642	1.78875e-06	genus Bilophilagenus Bilophila|| id:ebi-a-GCST90016971	0.00158904	22.7658
Anorexia nervosa	rs4798126	G	A	0.073288	0.016799	7.14661e-06	genus Bilophilagenus Bilophila|| id:ebi-a-GCST90016971	0.00132881	19.0326
Anorexia nervosa	rs542415	T	C	-0.0613623	0.0133436	4.70945e-06	genus Bilophilagenus Bilophila|| id:ebi-a-GCST90016971	0.00147624	21.1474
Anorexia nervosa	rs60178956	G	A	-0.0624818	0.0141485	8.0562e-06	genus Bilophilagenus Bilophila|| id:ebi-a-GCST90016971	0.00136156	19.5023
Anorexia nervosa	rs6793291	A	C	-0.112729	0.0241633	3.11322e-06	genus Bilophilagenus Bilophila|| id:ebi-a-GCST90016971	0.00151929	21.765
Anorexia nervosa	rs72676854	T	C	0.123209	0.026882	5.62264e-06	genus Bilophilagenus Bilophila|| id:ebi-a-GCST90016971	0.00146645	21.0069
Anorexia nervosa	rs7802841	A	C	-0.0670097	0.0137701	1.76954e-06	genus Bilophilagenus Bilophila|| id:ebi-a-GCST90016971	0.00165282	23.6811
Anorexia nervosa	rs9899990	A	G	-0.102702	0.0233878	9.06692e-06	genus Bilophilagenus Bilophila|| id:ebi-a-GCST90016971	0.00134628	19.2832
Anorexia nervosa	rs115043014	G	A	-0.206605	0.043992	5.18597e-06	genus Blautiagenus Blautia|| id:ebi-a-GCST90016972	0.0015396	22.0564
Anorexia nervosa	rs2788271	G	T	0.0575596	0.0133492	7.16391e-06	genus Blautiagenus Blautia|| id:ebi-a-GCST90016972	0.00129809	18.592
Anorexia nervosa	rs10084203	G	A	-0.0549699	0.0123563	8.58638e-06	genus Butyricicoccusgenus Butyricicoccus|| id:ebi-a-GCST90016973	0.0013817	19.7912
Anorexia nervosa	rs12034718	G	A	-0.0701199	0.0158213	9.57679e-06	genus Butyricicoccusgenus Butyricicoccus|| id:ebi-a-GCST90016973	0.00137134	19.6426
Anorexia nervosa	rs12585793	T	C	-0.262206	0.0564729	5.79189e-06	genus Butyricicoccusgenus Butyricicoccus|| id:ebi-a-GCST90016973	0.00150485	21.5578
Anorexia nervosa	rs2017189	T	G	0.0506956	0.011024	3.87258e-06	genus Butyricicoccusgenus Butyricicoccus|| id:ebi-a-GCST90016973	0.00147626	21.1477
Anorexia nervosa	rs4962426	T	G	-0.0614216	0.0135979	7.38482e-06	genus Butyricicoccusgenus Butyricicoccus|| id:ebi-a-GCST90016973	0.00142437	20.4032
Anorexia nervosa	rs56221232	T	C	0.0828027	0.0167401	7.61939e-07	genus Butyricicoccusgenus Butyricicoccus|| id:ebi-a-GCST90016973	0.00170755	24.4666
Anorexia nervosa	rs62478070	T	G	0.224039	0.0494959	5.93772e-06	genus Butyricicoccusgenus Butyricicoccus|| id:ebi-a-GCST90016973	0.00143031	20.4884
Anorexia nervosa	rs7322368	C	T	-0.0815733	0.0183167	5.51785e-06	genus Butyricicoccusgenus Butyricicoccus|| id:ebi-a-GCST90016973	0.00138466	19.8336
Anorexia nervosa	rs11228830	A	G	0.135265	0.0298411	6.55164e-06	genus Butyricimonasgenus Butyricimonas|| id:ebi-a-GCST90016974	0.00143437	20.5467
Anorexia nervosa	rs113054641	G	A	-0.144881	0.0274574	1.73696e-07	genus Butyricimonasgenus Butyricimonas|| id:ebi-a-GCST90016974	0.00194268	27.8422
Anorexia nervosa	rs12304031	G	A	-0.0862781	0.0196846	6.7007e-06	genus Butyricimonasgenus Butyricimonas|| id:ebi-a-GCST90016974	0.00134124	19.2109
Anorexia nervosa	rs12458763	A	C	0.122037	0.0269587	6.36649e-06	genus Butyricimonasgenus Butyricimonas|| id:ebi-a-GCST90016974	0.00143056	20.492
Anorexia nervosa	rs1862649	G	A	0.113124	0.0248176	4.76255e-06	genus Butyricimonasgenus Butyricimonas|| id:ebi-a-GCST90016974	0.00145045	20.7773
Anorexia nervosa	rs2114713	G	T	0.062721	0.0138998	6.87717e-06	genus Butyricimonasgenus Butyricimonas|| id:ebi-a-GCST90016974	0.00142146	20.3615
Anorexia nervosa	rs62130338	A	G	0.0732608	0.0158324	3.89807e-06	genus Butyricimonasgenus Butyricimonas|| id:ebi-a-GCST90016974	0.00149466	21.4116
Anorexia nervosa	rs62390301	T	C	-0.0872983	0.0174893	7.41908e-07	genus Butyricimonasgenus Butyricimonas|| id:ebi-a-GCST90016974	0.00173882	24.9153
Anorexia nervosa	rs7083431	A	C	0.0703539	0.0144439	8.85462e-07	genus Butyricimonasgenus Butyricimonas|| id:ebi-a-GCST90016974	0.00165588	23.7251
Anorexia nervosa	rs71428626	G	T	-0.133188	0.0289905	4.80408e-06	genus Butyricimonasgenus Butyricimonas|| id:ebi-a-GCST90016974	0.0014734	21.1066
Anorexia nervosa	rs72814525	A	G	0.0664154	0.0149766	8.24594e-06	genus Butyricimonasgenus Butyricimonas|| id:ebi-a-GCST90016974	0.00137296	19.6658
Anorexia nervosa	rs78453362	A	G	-0.14948	0.0327073	4.05807e-06	genus Butyricimonasgenus Butyricimonas|| id:ebi-a-GCST90016974	0.00145809	20.887
Anorexia nervosa	rs9657374	C	T	0.0680719	0.0148172	4.5036e-06	genus Butyricimonasgenus Butyricimonas|| id:ebi-a-GCST90016974	0.00147335	21.1059
Anorexia nervosa	rs1007475	G	T	0.118065	0.0261271	7.92319e-06	genus Butyrivibriogenus Butyrivibrio|| id:ebi-a-GCST90016975	0.00142555	20.4202
Anorexia nervosa	rs11761679	T	C	0.154775	0.0321539	2.20232e-06	genus Butyrivibriogenus Butyrivibrio|| id:ebi-a-GCST90016975	0.00161724	23.1704
Anorexia nervosa	rs142855850	A	G	0.205013	0.0457138	6.85536e-06	genus Butyrivibriogenus Butyrivibrio|| id:ebi-a-GCST90016975	0.00140411	20.1126
Anorexia nervosa	rs16934069	T	C	-0.133784	0.0299444	8.85911e-06	genus Butyrivibriogenus Butyrivibrio|| id:ebi-a-GCST90016975	0.00139352	19.9608
Anorexia nervosa	rs16941336	C	T	0.127488	0.0267936	1.53183e-06	genus Butyrivibriogenus Butyrivibrio|| id:ebi-a-GCST90016975	0.00158027	22.64
Anorexia nervosa	rs17163238	G	A	0.140987	0.0309117	5.51201e-06	genus Butyrivibriogenus Butyrivibrio|| id:ebi-a-GCST90016975	0.00145219	20.8023
Anorexia nervosa	rs4537857	T	C	-0.12459	0.0260992	1.80194e-06	genus Butyrivibriogenus Butyrivibrio|| id:ebi-a-GCST90016975	0.00159061	22.7883
Anorexia nervosa	rs486484	A	G	-0.108349	0.0240008	6.61089e-06	genus Butyrivibriogenus Butyrivibrio|| id:ebi-a-GCST90016975	0.00142273	20.3797
Anorexia nervosa	rs4928024	G	A	0.17471	0.0389333	8.18634e-06	genus Butyrivibriogenus Butyrivibrio|| id:ebi-a-GCST90016975	0.0014058	20.1369
Anorexia nervosa	rs72723662	C	T	0.224078	0.0449336	7.86249e-07	genus Butyrivibriogenus Butyrivibrio|| id:ebi-a-GCST90016975	0.00173558	24.8689
Anorexia nervosa	rs74622183	A	G	-0.201027	0.0428204	2.45748e-06	genus Butyrivibriogenus Butyrivibrio|| id:ebi-a-GCST90016975	0.00153844	22.0398
Anorexia nervosa	rs77356209	T	C	0.216874	0.0483299	6.66423e-06	genus Butyrivibriogenus Butyrivibrio|| id:ebi-a-GCST90016975	0.00140577	20.1365
Anorexia nervosa	rs7752361	G	A	0.11923	0.0239975	7.69113e-07	genus Butyrivibriogenus Butyrivibrio|| id:ebi-a-GCST90016975	0.00172279	24.6853
Anorexia nervosa	rs7763512	A	G	-0.119846	0.0253367	3.10656e-06	genus Butyrivibriogenus Butyrivibrio|| id:ebi-a-GCST90016975	0.00156175	22.3742
Anorexia nervosa	rs9349693	G	A	-0.117973	0.0259861	5.54958e-06	genus Butyrivibriogenus Butyrivibrio|| id:ebi-a-GCST90016975	0.0014388	20.6102
Anorexia nervosa	rs10090365	G	A	0.0834413	0.0180989	4.17311e-06	genus Candidatus Soleaferreagenus Candidatus Soleaferrea|| id:ebi-a-GCST90016976	0.00148373	21.2548
Anorexia nervosa	rs10108780	A	G	-0.092834	0.0199807	3.64083e-06	genus Candidatus Soleaferreagenus Candidatus Soleaferrea|| id:ebi-a-GCST90016976	0.00150689	21.587
Anorexia nervosa	rs10809135	C	T	-0.0834858	0.0182426	5.4718e-06	genus Candidatus Soleaferreagenus Candidatus Soleaferrea|| id:ebi-a-GCST90016976	0.00146204	20.9436
Anorexia nervosa	rs4294381	C	T	-0.112197	0.023186	1.36848e-06	genus Candidatus Soleaferreagenus Candidatus Soleaferrea|| id:ebi-a-GCST90016976	0.00163434	23.4159
Anorexia nervosa	rs4678258	T	C	0.0986136	0.0215646	5.53184e-06	genus Candidatus Soleaferreagenus Candidatus Soleaferrea|| id:ebi-a-GCST90016976	0.00145982	20.9118
Anorexia nervosa	rs6489992	A	G	-0.0840437	0.0187031	7.88787e-06	genus Candidatus Soleaferreagenus Candidatus Soleaferrea|| id:ebi-a-GCST90016976	0.00140966	20.1922
Anorexia nervosa	rs6494306	A	G	-0.0969304	0.0214221	5.80056e-06	genus Candidatus Soleaferreagenus Candidatus Soleaferrea|| id:ebi-a-GCST90016976	0.00142928	20.4737
Anorexia nervosa	rs7400877	C	T	0.0951085	0.0212799	9.29458e-06	genus Candidatus Soleaferreagenus Candidatus Soleaferrea|| id:ebi-a-GCST90016976	0.00139456	19.9756
Anorexia nervosa	rs830151	A	G	-0.194561	0.0347932	4.25608e-08	genus Candidatus Soleaferreagenus Candidatus Soleaferrea|| id:ebi-a-GCST90016976	0.00218131	31.2696
Anorexia nervosa	rs9973954	G	A	-0.0892075	0.0195401	5.94799e-06	genus Candidatus Soleaferreagenus Candidatus Soleaferrea|| id:ebi-a-GCST90016976	0.00145499	20.8425
Anorexia nervosa	rs12404911	C	T	0.140717	0.0304142	2.79892e-06	genus Catenibacteriumgenus Catenibacterium|| id:ebi-a-GCST90016977	0.00149428	21.4062
Anorexia nervosa	rs212393	A	G	0.135254	0.0286209	3.62485e-06	genus Catenibacteriumgenus Catenibacterium|| id:ebi-a-GCST90016977	0.00155883	22.3323
Anorexia nervosa	rs73128290	A	G	0.129726	0.0284563	4.29368e-06	genus Catenibacteriumgenus Catenibacterium|| id:ebi-a-GCST90016977	0.00145081	20.7825
Anorexia nervosa	rs77285108	G	A	-0.161826	0.0353447	3.62677e-06	genus Catenibacteriumgenus Catenibacterium|| id:ebi-a-GCST90016977	0.00146337	20.9627
Anorexia nervosa	rs7742829	C	T	0.11411	0.0251099	5.60725e-06	genus Catenibacteriumgenus Catenibacterium|| id:ebi-a-GCST90016977	0.00144169	20.6518
Anorexia nervosa	rs10461257	A	G	-0.0551969	0.0122069	6.50744e-06	genus Christensenellaceae R 7groupgenus Christensenellaceae R 7group|| id:ebi-a-GCST90016978	0.00142738	20.4465
Anorexia nervosa	rs17081797	A	G	-0.0904325	0.0204253	3.34033e-06	genus Christensenellaceae R 7groupgenus Christensenellaceae R 7group|| id:ebi-a-GCST90016978	0.00136855	19.6025
Anorexia nervosa	rs60954665	T	G	0.049815	0.0110787	7.13181e-06	genus Christensenellaceae R 7groupgenus Christensenellaceae R 7group|| id:ebi-a-GCST90016978	0.00141147	20.2182
Anorexia nervosa	rs62132810	A	G	-0.0828853	0.0179623	5.66709e-06	genus Christensenellaceae R 7groupgenus Christensenellaceae R 7group|| id:ebi-a-GCST90016978	0.00148637	21.2927
Anorexia nervosa	rs62190261	A	C	0.0958394	0.0214723	8.74017e-06	genus Christensenellaceae R 7groupgenus Christensenellaceae R 7group|| id:ebi-a-GCST90016978	0.00139081	19.9219
Anorexia nervosa	rs62467127	C	T	0.114108	0.0251983	3.25364e-06	genus Christensenellaceae R 7groupgenus Christensenellaceae R 7group|| id:ebi-a-GCST90016978	0.00143156	20.5064
Anorexia nervosa	rs73952017	C	T	-0.0862164	0.0194354	8.45766e-06	genus Christensenellaceae R 7groupgenus Christensenellaceae R 7group|| id:ebi-a-GCST90016978	0.00137385	19.6785
Anorexia nervosa	rs78521377	C	T	0.124992	0.0274797	5.60673e-06	genus Christensenellaceae R 7groupgenus Christensenellaceae R 7group|| id:ebi-a-GCST90016978	0.00144429	20.689
Anorexia nervosa	rs79150079	C	A	0.121547	0.0270977	9.41803e-06	genus Christensenellaceae R 7groupgenus Christensenellaceae R 7group|| id:ebi-a-GCST90016978	0.00140461	20.1198
Anorexia nervosa	rs892686	A	G	0.0514099	0.011136	3.96862e-06	genus Christensenellaceae R 7groupgenus Christensenellaceae R 7group|| id:ebi-a-GCST90016978	0.00148775	21.3125
Anorexia nervosa	rs10074000	T	C	-0.102648	0.0227508	6.99939e-06	genus Clostridium innocuum groupgenus Clostridium innocuum group|| id:ebi-a-GCST90016979	0.00142113	20.3567
Anorexia nervosa	rs10506058	A	G	0.0997048	0.0221926	8.92442e-06	genus Clostridium innocuum groupgenus Clostridium innocuum group|| id:ebi-a-GCST90016979	0.00140911	20.1844
Anorexia nervosa	rs1942371	G	A	-0.157938	0.034187	4.0634e-06	genus Clostridium innocuum groupgenus Clostridium innocuum group|| id:ebi-a-GCST90016979	0.00148986	21.3428
Anorexia nervosa	rs40656	C	T	0.142664	0.0311021	8.61529e-06	genus Clostridium innocuum groupgenus Clostridium innocuum group|| id:ebi-a-GCST90016979	0.00146877	21.0402
Anorexia nervosa	rs4869133	G	A	-0.180591	0.0409505	7.24453e-06	genus Clostridium innocuum groupgenus Clostridium innocuum group|| id:ebi-a-GCST90016979	0.00135777	19.4479
Anorexia nervosa	rs61267978	T	C	0.14708	0.0320875	5.58509e-06	genus Clostridium innocuum groupgenus Clostridium innocuum group|| id:ebi-a-GCST90016979	0.0014667	21.0105
Anorexia nervosa	rs6577484	G	A	0.160425	0.0360857	8.40601e-06	genus Clostridium innocuum groupgenus Clostridium innocuum group|| id:ebi-a-GCST90016979	0.0013798	19.764
Anorexia nervosa	rs6890185	C	T	-0.113424	0.0233137	1.12243e-06	genus Clostridium innocuum groupgenus Clostridium innocuum group|| id:ebi-a-GCST90016979	0.00165201	23.6694
Anorexia nervosa	rs77845139	A	G	-0.114993	0.0257186	8.40621e-06	genus Clostridium innocuum groupgenus Clostridium innocuum group|| id:ebi-a-GCST90016979	0.00139567	19.9916
Anorexia nervosa	rs11264403	G	A	-0.139061	0.0334454	7.7555e-06	genus Clostridium sensustricto1genus Clostridium sensustricto1|| id:ebi-a-GCST90016980	0.00120713	17.2877
Anorexia nervosa	rs115807074	A	G	-0.22736	0.0492575	4.31688e-06	genus Clostridium sensustricto1genus Clostridium sensustricto1|| id:ebi-a-GCST90016980	0.00148723	21.3051
Anorexia nervosa	rs116847295	C	T	0.110021	0.0246032	4.58121e-06	genus Clostridium sensustricto1genus Clostridium sensustricto1|| id:ebi-a-GCST90016980	0.00139606	19.9971
Anorexia nervosa	rs12341505	G	A	0.0810718	0.0180121	4.8217e-06	genus Clostridium sensustricto1genus Clostridium sensustricto1|| id:ebi-a-GCST90016980	0.00141429	20.2587
Anorexia nervosa	rs2795528	G	A	-0.184315	0.0392204	2.72038e-06	genus Clostridium sensustricto1genus Clostridium sensustricto1|| id:ebi-a-GCST90016980	0.00154159	22.085
Anorexia nervosa	rs2817172	C	T	0.058139	0.0124492	2.76656e-06	genus Clostridium sensustricto1genus Clostridium sensustricto1|| id:ebi-a-GCST90016980	0.00152241	21.8098
Anorexia nervosa	rs550843	T	C	-0.0783246	0.0169209	2.05069e-06	genus Clostridium sensustricto1genus Clostridium sensustricto1|| id:ebi-a-GCST90016980	0.00149569	21.4264
Anorexia nervosa	rs10890671	C	T	0.0537401	0.0118848	6.52139e-06	genus Collinsellagenus Collinsella|| id:ebi-a-GCST90016981	0.00142737	20.4462
Anorexia nervosa	rs11597285	G	T	-0.0537947	0.0120548	9.37605e-06	genus Collinsellagenus Collinsella|| id:ebi-a-GCST90016981	0.00139026	19.914
Anorexia nervosa	rs1496626	T	C	-0.0722307	0.01616	6.78172e-06	genus Collinsellagenus Collinsella|| id:ebi-a-GCST90016981	0.00139475	19.9784
Anorexia nervosa	rs149807560	C	A	-0.104264	0.0235841	7.09872e-06	genus Collinsellagenus Collinsella|| id:ebi-a-GCST90016981	0.00136452	19.5448
Anorexia nervosa	rs2103510	G	A	0.0786551	0.0168217	2.42477e-06	genus Collinsellagenus Collinsella|| id:ebi-a-GCST90016981	0.00152614	21.8632
Anorexia nervosa	rs62448871	C	A	-0.0540309	0.0120324	6.7825e-06	genus Collinsellagenus Collinsella|| id:ebi-a-GCST90016981	0.0014077	20.1641
Anorexia nervosa	rs73052258	G	A	0.0930178	0.0202658	1.71581e-06	genus Collinsellagenus Collinsella|| id:ebi-a-GCST90016981	0.00147065	21.0671
Anorexia nervosa	rs75672793	A	G	-0.108908	0.0240522	6.1355e-06	genus Collinsellagenus Collinsella|| id:ebi-a-GCST90016981	0.0014313	20.5026
Anorexia nervosa	rs9541268	C	A	0.09597	0.0197312	8.79427e-07	genus Collinsellagenus Collinsella|| id:ebi-a-GCST90016981	0.00165116	23.6572
Anorexia nervosa	rs11532348	C	T	-0.103931	0.0226826	5.71189e-06	genus Coprobactergenus Coprobacter|| id:ebi-a-GCST90016982	0.00146558	20.9945
Anorexia nervosa	rs12684609	T	C	0.100827	0.0220366	6.10183e-06	genus Coprobactergenus Coprobacter|| id:ebi-a-GCST90016982	0.00146141	20.9346
Anorexia nervosa	rs12996055	A	C	0.0921817	0.0209405	8.07644e-06	genus Coprobactergenus Coprobacter|| id:ebi-a-GCST90016982	0.00135291	19.3783
Anorexia nervosa	rs143662916	C	T	0.253264	0.0540141	3.07249e-06	genus Coprobactergenus Coprobacter|| id:ebi-a-GCST90016982	0.00153465	21.9853
Anorexia nervosa	rs189356	G	A	0.0781125	0.0171916	6.26297e-06	genus Coprobactergenus Coprobacter|| id:ebi-a-GCST90016982	0.0014412	20.6447
Anorexia nervosa	rs213863	T	C	0.0887412	0.0188377	2.34882e-06	genus Coprobactergenus Coprobacter|| id:ebi-a-GCST90016982	0.00154905	22.1919
Anorexia nervosa	rs28402691	T	C	0.110695	0.0251199	9.55675e-06	genus Coprobactergenus Coprobacter|| id:ebi-a-GCST90016982	0.00135573	19.4187
Anorexia nervosa	rs305411	A	G	0.129218	0.0264518	1.00907e-06	genus Coprobactergenus Coprobacter|| id:ebi-a-GCST90016982	0.00166554	23.8636
Anorexia nervosa	rs3828477	G	T	-0.0912179	0.019569	2.88975e-06	genus Coprobactergenus Coprobacter|| id:ebi-a-GCST90016982	0.00151672	21.7282
Anorexia nervosa	rs72821405	T	C	-0.147365	0.0319978	4.75762e-06	genus Coprobactergenus Coprobacter|| id:ebi-a-GCST90016982	0.00148063	21.2104
Anorexia nervosa	rs74919520	G	A	0.125703	0.0276296	5.76328e-06	genus Coprobactergenus Coprobacter|| id:ebi-a-GCST90016982	0.00144496	20.6987
Anorexia nervosa	rs1010560	C	A	0.0580232	0.0122722	1.95916e-06	genus Coprococcus1genus Coprococcus1|| id:ebi-a-GCST90016983	0.00156035	22.3542
Anorexia nervosa	rs12794898	G	T	0.0903299	0.0197212	4.9153e-06	genus Coprococcus1genus Coprococcus1|| id:ebi-a-GCST90016983	0.00146454	20.9796
Anorexia nervosa	rs1519491	T	C	0.0499197	0.0113558	8.95282e-06	genus Coprococcus1genus Coprococcus1|| id:ebi-a-GCST90016983	0.00134916	19.3245
Anorexia nervosa	rs1576241	A	G	-0.0510343	0.0109535	3.32859e-06	genus Coprococcus1genus Coprococcus1|| id:ebi-a-GCST90016983	0.00151531	21.7079
Anorexia nervosa	rs2907920	G	A	-0.0561173	0.0126824	7.65332e-06	genus Coprococcus1genus Coprococcus1|| id:ebi-a-GCST90016983	0.00136691	19.579
Anorexia nervosa	rs4277593	G	A	-0.0585649	0.0109914	1.1397e-07	genus Coprococcus1genus Coprococcus1|| id:ebi-a-GCST90016983	0.00198084	28.3902
Anorexia nervosa	rs56405618	A	G	-0.08963	0.0186508	1.57195e-06	genus Coprococcus1genus Coprococcus1|| id:ebi-a-GCST90016983	0.00161196	23.0947
Anorexia nervosa	rs73031725	T	C	0.167591	0.0355224	1.97916e-06	genus Coprococcus1genus Coprococcus1|| id:ebi-a-GCST90016983	0.00155369	22.2585
Anorexia nervosa	rs73167075	T	C	0.0573137	0.0127573	8.5686e-06	genus Coprococcus1genus Coprococcus1|| id:ebi-a-GCST90016983	0.00140906	20.1836
Anorexia nervosa	rs74101919	T	C	-0.0718988	0.0144651	1.0329e-06	genus Coprococcus1genus Coprococcus1|| id:ebi-a-GCST90016983	0.00172422	24.7059
Anorexia nervosa	rs946513	T	C	-0.205899	0.0460018	8.61847e-06	genus Coprococcus1genus Coprococcus1|| id:ebi-a-GCST90016983	0.0013986	20.0336
Anorexia nervosa	rs10070053	A	G	0.0594312	0.0135375	7.64874e-06	genus Coprococcus2genus Coprococcus2|| id:ebi-a-GCST90016984	0.00134558	19.2731
Anorexia nervosa	rs12634070	T	C	0.0736486	0.0164921	9.95108e-06	genus Coprococcus2genus Coprococcus2|| id:ebi-a-GCST90016984	0.00139224	19.9424
Anorexia nervosa	rs2482516	C	T	0.0754415	0.0164619	4.72335e-06	genus Coprococcus2genus Coprococcus2|| id:ebi-a-GCST90016984	0.00146611	21.002
Anorexia nervosa	rs35890118	A	G	-0.066536	0.0147661	8.25962e-06	genus Coprococcus2genus Coprococcus2|| id:ebi-a-GCST90016984	0.00141745	20.304
Anorexia nervosa	rs61823518	A	C	-0.0955381	0.0215724	6.68252e-06	genus Coprococcus2genus Coprococcus2|| id:ebi-a-GCST90016984	0.00136932	19.6136
Anorexia nervosa	rs6677933	C	T	-0.0804405	0.0164216	1.185e-06	genus Coprococcus2genus Coprococcus2|| id:ebi-a-GCST90016984	0.00167469	23.9949
Anorexia nervosa	rs72680320	T	C	-0.0649382	0.013919	2.27117e-06	genus Coprococcus2genus Coprococcus2|| id:ebi-a-GCST90016984	0.00151938	21.7663
Anorexia nervosa	rs9426473	A	G	0.0727361	0.0161662	6.30681e-06	genus Coprococcus2genus Coprococcus2|| id:ebi-a-GCST90016984	0.00141323	20.2434
Anorexia nervosa	rs10810043	G	A	-0.0515518	0.0115923	9.27428e-06	genus Coprococcus3genus Coprococcus3|| id:ebi-a-GCST90016985	0.00138067	19.7765
Anorexia nervosa	rs11077359	C	T	0.0645443	0.0148833	9.63607e-06	genus Coprococcus3genus Coprococcus3|| id:ebi-a-GCST90016985	0.00131307	18.8069
Anorexia nervosa	rs11080344	C	T	0.0516921	0.0113054	4.78696e-06	genus Coprococcus3genus Coprococcus3|| id:ebi-a-GCST90016985	0.00145943	20.9063
Anorexia nervosa	rs13247359	G	A	0.051211	0.0113031	7.32605e-06	genus Coprococcus3genus Coprococcus3|| id:ebi-a-GCST90016985	0.00143302	20.5273
Anorexia nervosa	rs13394391	C	T	-0.0709302	0.0150918	2.20318e-06	genus Coprococcus3genus Coprococcus3|| id:ebi-a-GCST90016985	0.00154189	22.0892
Anorexia nervosa	rs178271	C	T	-0.145257	0.0294239	7.81088e-07	genus Coprococcus3genus Coprococcus3|| id:ebi-a-GCST90016985	0.00170089	24.371
Anorexia nervosa	rs4575475	A	G	-0.0619514	0.0137787	7.04288e-06	genus Coprococcus3genus Coprococcus3|| id:ebi-a-GCST90016985	0.00141129	20.2156
Anorexia nervosa	rs7521171	A	G	0.0596434	0.0129279	4.32245e-06	genus Coprococcus3genus Coprococcus3|| id:ebi-a-GCST90016985	0.00148582	21.2848
Anorexia nervosa	rs8100692	T	C	0.0577411	0.0113476	4.16457e-07	genus Coprococcus3genus Coprococcus3|| id:ebi-a-GCST90016985	0.00180684	25.8918
Anorexia nervosa	rs112893842	T	C	0.11381	0.0232806	1.44534e-06	genus Defluviitaleaceae UCG011genus Defluviitaleaceae UCG011|| id:ebi-a-GCST90016986	0.00166798	23.8986
Anorexia nervosa	rs1582238	C	T	-0.0805036	0.0167257	1.56776e-06	genus Defluviitaleaceae UCG011genus Defluviitaleaceae UCG011|| id:ebi-a-GCST90016986	0.00161697	23.1666
Anorexia nervosa	rs2892880	G	A	0.0817755	0.0181686	6.82889e-06	genus Defluviitaleaceae UCG011genus Defluviitaleaceae UCG011|| id:ebi-a-GCST90016986	0.00141427	20.2583
Anorexia nervosa	rs4344384	T	G	-0.0715978	0.0156309	4.83237e-06	genus Defluviitaleaceae UCG011genus Defluviitaleaceae UCG011|| id:ebi-a-GCST90016986	0.00146466	20.9813
Anorexia nervosa	rs4677103	A	G	0.0977912	0.0197263	9.59555e-07	genus Defluviitaleaceae UCG011genus Defluviitaleaceae UCG011|| id:ebi-a-GCST90016986	0.00171516	24.5758
Anorexia nervosa	rs55658617	T	C	0.174369	0.0362226	2.15293e-06	genus Defluviitaleaceae UCG011genus Defluviitaleaceae UCG011|| id:ebi-a-GCST90016986	0.00161741	23.1728
Anorexia nervosa	rs72731813	C	T	-0.147383	0.0293796	4.33112e-07	genus Defluviitaleaceae UCG011genus Defluviitaleaceae UCG011|| id:ebi-a-GCST90016986	0.00175623	25.1654
Anorexia nervosa	rs9608282	T	G	0.142939	0.0299793	2.52046e-06	genus Defluviitaleaceae UCG011genus Defluviitaleaceae UCG011|| id:ebi-a-GCST90016986	0.00158676	22.7331
Anorexia nervosa	rs9725395	A	G	-0.13834	0.029554	3.51925e-06	genus Defluviitaleaceae UCG011genus Defluviitaleaceae UCG011|| id:ebi-a-GCST90016986	0.00152947	21.911
Anorexia nervosa	rs12031543	T	C	-0.127185	0.0281887	6.54757e-06	genus Desulfovibriogenus Desulfovibrio|| id:ebi-a-GCST90016987	0.00142117	20.3574
Anorexia nervosa	rs13066142	G	A	0.119141	0.0250891	3.78669e-06	genus Desulfovibriogenus Desulfovibrio|| id:ebi-a-GCST90016987	0.00157402	22.5503
Anorexia nervosa	rs16863365	A	G	0.109402	0.0226964	1.79449e-06	genus Desulfovibriogenus Desulfovibrio|| id:ebi-a-GCST90016987	0.00162171	23.2347
Anorexia nervosa	rs2032031	G	A	0.0654931	0.0148681	9.14282e-06	genus Desulfovibriogenus Desulfovibrio|| id:ebi-a-GCST90016987	0.00135467	19.4035
Anorexia nervosa	rs2456226	A	C	0.0854927	0.0172749	8.5487e-07	genus Desulfovibriogenus Desulfovibrio|| id:ebi-a-GCST90016987	0.00170933	24.4922
Anorexia nervosa	rs2590913	A	G	-0.154496	0.0339396	6.65426e-06	genus Desulfovibriogenus Desulfovibrio|| id:ebi-a-GCST90016987	0.00144655	20.7215
Anorexia nervosa	rs2853179	T	C	-0.0811971	0.0174234	2.42438e-06	genus Desulfovibriogenus Desulfovibrio|| id:ebi-a-GCST90016987	0.001516	21.7178
Anorexia nervosa	rs4797774	A	G	-0.212582	0.0470044	5.64313e-06	genus Desulfovibriogenus Desulfovibrio|| id:ebi-a-GCST90016987	0.0014279	20.4539
Anorexia nervosa	rs6580353	T	C	0.0770979	0.0169735	4.93856e-06	genus Desulfovibriogenus Desulfovibrio|| id:ebi-a-GCST90016987	0.00144032	20.632
Anorexia nervosa	rs72647089	T	G	-0.106594	0.0239337	8.29755e-06	genus Desulfovibriogenus Desulfovibrio|| id:ebi-a-GCST90016987	0.0013848	19.8356
Anorexia nervosa	rs10138457	T	C	-0.113054	0.0261933	7.88116e-06	genus Dialistergenus Dialister|| id:ebi-a-GCST90016988	0.00130067	18.6291
Anorexia nervosa	rs10938938	A	G	0.0773514	0.0170915	7.37055e-06	genus Dialistergenus Dialister|| id:ebi-a-GCST90016988	0.00142987	20.4822
Anorexia nervosa	rs11071887	T	C	0.0662403	0.0146315	5.91412e-06	genus Dialistergenus Dialister|| id:ebi-a-GCST90016988	0.00143083	20.4959
Anorexia nervosa	rs11166701	G	A	-0.0655301	0.013186	5.50744e-07	genus Dialistergenus Dialister|| id:ebi-a-GCST90016988	0.00172365	24.6976
Anorexia nervosa	rs2314294	T	C	0.0865932	0.0193719	8.07904e-06	genus Dialistergenus Dialister|| id:ebi-a-GCST90016988	0.00139495	19.9813
Anorexia nervosa	rs2435610	A	C	0.0647132	0.0143314	5.93267e-06	genus Dialistergenus Dialister|| id:ebi-a-GCST90016988	0.00142342	20.3896
Anorexia nervosa	rs4747450	C	A	0.0668509	0.0147685	5.83727e-06	genus Dialistergenus Dialister|| id:ebi-a-GCST90016988	0.00143042	20.49
Anorexia nervosa	rs4753063	A	G	0.0596297	0.0130052	4.8568e-06	genus Dialistergenus Dialister|| id:ebi-a-GCST90016988	0.00146756	21.0228
Anorexia nervosa	rs75416973	A	G	0.0727223	0.016451	9.46085e-06	genus Dialistergenus Dialister|| id:ebi-a-GCST90016988	0.00136427	19.5412
Anorexia nervosa	rs764177	C	A	-0.0601454	0.0135366	9.60771e-06	genus Dialistergenus Dialister|| id:ebi-a-GCST90016988	0.00137825	19.7417
Anorexia nervosa	rs76680460	G	A	-0.161296	0.0364332	8.19219e-06	genus Dialistergenus Dialister|| id:ebi-a-GCST90016988	0.00136836	19.5998
Anorexia nervosa	rs11150408	G	T	-0.0488254	0.0109063	7.05781e-06	genus Doreagenus Dorea|| id:ebi-a-GCST90016989	0.00139917	20.0418
Anorexia nervosa	rs12537781	T	C	-0.055544	0.0125223	9.15145e-06	genus Doreagenus Dorea|| id:ebi-a-GCST90016989	0.00137357	19.6746
Anorexia nervosa	rs13279148	G	A	0.0715309	0.0150878	2.25284e-06	genus Doreagenus Dorea|| id:ebi-a-GCST90016989	0.0015689	22.4769
Anorexia nervosa	rs1899291	T	C	-0.0697217	0.0150285	4.56688e-06	genus Doreagenus Dorea|| id:ebi-a-GCST90016989	0.00150243	21.5231
Anorexia nervosa	rs3005511	G	A	-0.0516127	0.0112852	5.28701e-06	genus Doreagenus Dorea|| id:ebi-a-GCST90016989	0.00146017	20.9168
Anorexia nervosa	rs345219	G	T	0.0497368	0.0112621	8.80055e-06	genus Doreagenus Dorea|| id:ebi-a-GCST90016989	0.00136166	19.5037
Anorexia nervosa	rs3752849	G	A	0.163846	0.036608	7.68051e-06	genus Doreagenus Dorea|| id:ebi-a-GCST90016989	0.00139847	20.0318
Anorexia nervosa	rs4793307	C	T	0.0574165	0.0122472	4.00691e-06	genus Doreagenus Dorea|| id:ebi-a-GCST90016989	0.00153418	21.9786
Anorexia nervosa	rs62503162	A	G	-0.0974091	0.0194379	7.46603e-07	genus Doreagenus Dorea|| id:ebi-a-GCST90016989	0.00175259	25.1131
Anorexia nervosa	rs73729431	C	T	-0.13745	0.0299983	3.16738e-06	genus Doreagenus Dorea|| id:ebi-a-GCST90016989	0.00146555	20.994
Anorexia nervosa	rs112205261	T	C	-0.188618	0.0403613	3.34649e-06	genus Eggerthellagenus Eggerthella|| id:ebi-a-GCST90016990	0.00152446	21.8392
Anorexia nervosa	rs13070736	A	C	-0.121331	0.0272024	7.61921e-06	genus Eggerthellagenus Eggerthella|| id:ebi-a-GCST90016990	0.00138889	19.8943
Anorexia nervosa	rs1784446	A	G	-0.0907728	0.0198096	5.2313e-06	genus Eggerthellagenus Eggerthella|| id:ebi-a-GCST90016990	0.00146577	20.9971
Anorexia nervosa	rs2223081	A	G	-0.102572	0.0221108	3.88893e-06	genus Eggerthellagenus Eggerthella|| id:ebi-a-GCST90016990	0.00150224	21.5203
Anorexia nervosa	rs2240838	G	A	-0.0980582	0.0197653	7.36207e-07	genus Eggerthellagenus Eggerthella|| id:ebi-a-GCST90016990	0.00171774	24.6128
Anorexia nervosa	rs2877457	G	A	-0.093486	0.0210208	9.02714e-06	genus Eggerthellagenus Eggerthella|| id:ebi-a-GCST90016990	0.00138082	19.7786
Anorexia nervosa	rs3851328	G	T	0.107774	0.0236527	4.1759e-06	genus Eggerthellagenus Eggerthella|| id:ebi-a-GCST90016990	0.00144937	20.7619
Anorexia nervosa	rs4985746	A	G	-0.110522	0.0247653	5.71465e-06	genus Eggerthellagenus Eggerthella|| id:ebi-a-GCST90016990	0.00139043	19.9164
Anorexia nervosa	rs6430926	T	C	-0.0879736	0.0197127	8.37124e-06	genus Eggerthellagenus Eggerthella|| id:ebi-a-GCST90016990	0.00139044	19.9165
Anorexia nervosa	rs67490567	T	C	0.108495	0.0245457	8.94211e-06	genus Eggerthellagenus Eggerthella|| id:ebi-a-GCST90016990	0.00136401	19.5375
Anorexia nervosa	rs76663501	C	T	0.175349	0.0378576	4.8257e-06	genus Eggerthellagenus Eggerthella|| id:ebi-a-GCST90016990	0.00149759	21.4536
Anorexia nervosa	rs11027642	C	T	0.129006	0.0284844	4.9187e-06	genus Eisenbergiellagenus Eisenbergiella|| id:ebi-a-GCST90016991	0.00143194	20.5119
Anorexia nervosa	rs11079158	T	C	0.100627	0.022546	7.34852e-06	genus Eisenbergiellagenus Eisenbergiella|| id:ebi-a-GCST90016991	0.00139068	19.92
Anorexia nervosa	rs11938607	C	T	-0.0978125	0.0216636	8.21826e-06	genus Eisenbergiellagenus Eisenbergiella|| id:ebi-a-GCST90016991	0.00142315	20.3858
Anorexia nervosa	rs12257723	A	C	-0.0952742	0.0211569	8.85116e-06	genus Eisenbergiellagenus Eisenbergiella|| id:ebi-a-GCST90016991	0.00141571	20.279
Anorexia nervosa	rs12710729	C	A	0.0893384	0.0199069	9.84419e-06	genus Eisenbergiellagenus Eisenbergiella|| id:ebi-a-GCST90016991	0.00140605	20.1404
Anorexia nervosa	rs13258851	A	G	0.137001	0.0302124	7.7464e-06	genus Eisenbergiellagenus Eisenbergiella|| id:ebi-a-GCST90016991	0.00143548	20.5626
Anorexia nervosa	rs1508033	A	C	0.091546	0.0195787	3.22887e-06	genus Eisenbergiellagenus Eisenbergiella|| id:ebi-a-GCST90016991	0.00152613	21.8631
Anorexia nervosa	rs1553971	T	G	0.120965	0.0263054	5.26842e-06	genus Eisenbergiellagenus Eisenbergiella|| id:ebi-a-GCST90016991	0.00147615	21.1461
Anorexia nervosa	rs2683098	T	C	-0.107319	0.022515	2.23748e-06	genus Eisenbergiellagenus Eisenbergiella|| id:ebi-a-GCST90016991	0.00158585	22.7201
Anorexia nervosa	rs3812426	A	G	-0.106447	0.0224159	2.71688e-06	genus Eisenbergiellagenus Eisenbergiella|| id:ebi-a-GCST90016991	0.00157403	22.5504
Anorexia nervosa	rs4462860	G	A	0.0939071	0.0201104	4.16217e-06	genus Eisenbergiellagenus Eisenbergiella|| id:ebi-a-GCST90016991	0.00152208	21.805
Anorexia nervosa	rs10098492	T	C	0.132323	0.0293688	6.40575e-06	genus Enterorhabdusgenus Enterorhabdus|| id:ebi-a-GCST90016992	0.00141718	20.3001
Anorexia nervosa	rs114731706	T	G	0.182308	0.0382298	2.1734e-06	genus Enterorhabdusgenus Enterorhabdus|| id:ebi-a-GCST90016992	0.0015873	22.7409
Anorexia nervosa	rs2051957	C	T	0.0843291	0.0189864	8.89857e-06	genus Enterorhabdusgenus Enterorhabdus|| id:ebi-a-GCST90016992	0.00137725	19.7274
Anorexia nervosa	rs3017103	G	A	-0.0980897	0.0208995	2.94042e-06	genus Enterorhabdusgenus Enterorhabdus|| id:ebi-a-GCST90016992	0.00153762	22.028
Anorexia nervosa	rs73331712	T	C	0.26199	0.055123	4.8492e-06	genus Enterorhabdusgenus Enterorhabdus|| id:ebi-a-GCST90016992	0.00157674	22.5894
Anorexia nervosa	rs77655283	G	A	0.132988	0.0298306	5.88044e-06	genus Enterorhabdusgenus Enterorhabdus|| id:ebi-a-GCST90016992	0.00138752	19.8747
Anorexia nervosa	rs1434153	G	A	-0.0684526	0.0152443	6.85299e-06	genus Erysipelatoclostridiumgenus Erysipelatoclostridium|| id:ebi-a-GCST90016993	0.00140765	20.1635
Anorexia nervosa	rs16936671	C	T	-0.0968026	0.0217883	6.0431e-06	genus Erysipelatoclostridiumgenus Erysipelatoclostridium|| id:ebi-a-GCST90016993	0.00137807	19.7391
Anorexia nervosa	rs17804233	C	T	0.0662914	0.0144203	4.58606e-06	genus Erysipelatoclostridiumgenus Erysipelatoclostridium|| id:ebi-a-GCST90016993	0.00147526	21.1332
Anorexia nervosa	rs2901723	A	C	-0.0641339	0.0144295	8.79468e-06	genus Erysipelatoclostridiumgenus Erysipelatoclostridium|| id:ebi-a-GCST90016993	0.00137916	19.7548
Anorexia nervosa	rs340991	A	G	-0.0740482	0.0158891	3.74938e-06	genus Erysipelatoclostridiumgenus Erysipelatoclostridium|| id:ebi-a-GCST90016993	0.00151605	21.7185
Anorexia nervosa	rs3804326	A	G	0.14147	0.0336352	9.85281e-06	genus Erysipelatoclostridiumgenus Erysipelatoclostridium|| id:ebi-a-GCST90016993	0.00123523	17.6905
Anorexia nervosa	rs45480394	T	G	-0.0687134	0.0151835	7.66161e-06	genus Erysipelatoclostridiumgenus Erysipelatoclostridium|| id:ebi-a-GCST90016993	0.00142975	20.4804
Anorexia nervosa	rs4697572	A	G	-0.0810636	0.0163308	7.59347e-07	genus Erysipelatoclostridiumgenus Erysipelatoclostridium|| id:ebi-a-GCST90016993	0.00171962	24.6398
Anorexia nervosa	rs58236560	G	T	-0.111157	0.0234426	2.16118e-06	genus Erysipelatoclostridiumgenus Erysipelatoclostridium|| id:ebi-a-GCST90016993	0.00156936	22.4834
Anorexia nervosa	rs61806970	C	T	0.142548	0.0320688	9.09411e-06	genus Erysipelatoclostridiumgenus Erysipelatoclostridium|| id:ebi-a-GCST90016993	0.00137943	19.7586
Anorexia nervosa	rs622418	A	G	-0.0668051	0.0143224	3.68154e-06	genus Erysipelatoclostridiumgenus Erysipelatoclostridium|| id:ebi-a-GCST90016993	0.00151869	21.7564
Anorexia nervosa	rs6474512	C	A	-0.067015	0.0143201	3.01544e-06	genus Erysipelatoclostridiumgenus Erysipelatoclostridium|| id:ebi-a-GCST90016993	0.00152873	21.9004
Anorexia nervosa	rs710230	C	T	-0.143381	0.0281514	6.33126e-07	genus Erysipelatoclostridiumgenus Erysipelatoclostridium|| id:ebi-a-GCST90016993	0.00181025	25.9408
Anorexia nervosa	rs7221249	G	A	-0.0839861	0.0142741	4.30953e-09	genus Erysipelatoclostridiumgenus Erysipelatoclostridium|| id:ebi-a-GCST90016993	0.0024144	34.6192
Anorexia nervosa	rs9590927	A	G	0.0646003	0.0143479	6.39043e-06	genus Erysipelatoclostridiumgenus Erysipelatoclostridium|| id:ebi-a-GCST90016993	0.00141521	20.2718
Anorexia nervosa	rs75949021	T	C	-0.169667	0.0374238	3.57511e-06	genus Erysipelotrichaceae UCG003genus Erysipelotrichaceae UCG003|| id:ebi-a-GCST90016994	0.00143489	20.5541
Anorexia nervosa	rs112767262	T	C	0.0732963	0.0163589	8.20635e-06	genus Escherichia Shigellagenus Escherichia Shigella|| id:ebi-a-GCST90016995	0.00140149	20.075
Anorexia nervosa	rs113127095	A	G	0.151009	0.0323434	3.3335e-06	genus Escherichia Shigellagenus Escherichia Shigella|| id:ebi-a-GCST90016995	0.00152165	21.7989
Anorexia nervosa	rs113513883	A	G	0.172283	0.038041	5.27716e-06	genus Escherichia Shigellagenus Escherichia Shigella|| id:ebi-a-GCST90016995	0.00143186	20.5107
Anorexia nervosa	rs1154904	G	A	0.0613376	0.0130644	3.03753e-06	genus Escherichia Shigellagenus Escherichia Shigella|| id:ebi-a-GCST90016995	0.00153868	22.0432
Anorexia nervosa	rs118526	A	C	0.0594401	0.013598	7.99558e-06	genus Escherichia Shigellagenus Escherichia Shigella|| id:ebi-a-GCST90016995	0.00133405	19.1077
Anorexia nervosa	rs2798105	A	G	-0.100851	0.0222045	8.24499e-06	genus Escherichia Shigellagenus Escherichia Shigella|| id:ebi-a-GCST90016995	0.00144011	20.629
Anorexia nervosa	rs4731451	G	A	-0.0609885	0.0135157	7.47309e-06	genus Escherichia Shigellagenus Escherichia Shigella|| id:ebi-a-GCST90016995	0.00142149	20.3619
Anorexia nervosa	rs57024273	T	C	0.0626172	0.0139919	9.70465e-06	genus Escherichia Shigellagenus Escherichia Shigella|| id:ebi-a-GCST90016995	0.0013982	20.0278
Anorexia nervosa	rs592299	T	C	-0.0592004	0.0129486	4.76925e-06	genus Escherichia Shigellagenus Escherichia Shigella|| id:ebi-a-GCST90016995	0.00145919	20.9028
Anorexia nervosa	rs73208162	A	G	-0.119296	0.024839	2.19392e-06	genus Escherichia Shigellagenus Escherichia Shigella|| id:ebi-a-GCST90016995	0.00161	23.0666
Anorexia nervosa	rs112617308	T	C	-0.170873	0.0362844	2.38035e-06	genus Eubacterium brachy groupgenus Eubacterium brachy group|| id:ebi-a-GCST90016996	0.00154802	22.1772
Anorexia nervosa	rs12151423	G	A	-0.101329	0.0227324	9.27043e-06	genus Eubacterium brachy groupgenus Eubacterium brachy group|| id:ebi-a-GCST90016996	0.00138713	19.869
Anorexia nervosa	rs13139592	T	C	-0.145997	0.0327192	7.96746e-06	genus Eubacterium brachy groupgenus Eubacterium brachy group|| id:ebi-a-GCST90016996	0.00139002	19.9105
Anorexia nervosa	rs1384962	G	A	-0.120888	0.0266264	6.99294e-06	genus Eubacterium brachy groupgenus Eubacterium brachy group|| id:ebi-a-GCST90016996	0.00143899	20.613
Anorexia nervosa	rs2913110	T	C	-0.105143	0.022942	4.55806e-06	genus Eubacterium brachy groupgenus Eubacterium brachy group|| id:ebi-a-GCST90016996	0.00146623	21.0038
Anorexia nervosa	rs4862235	A	G	-0.104806	0.0225751	3.73147e-06	genus Eubacterium brachy groupgenus Eubacterium brachy group|| id:ebi-a-GCST90016996	0.00150453	21.5533
Anorexia nervosa	rs6591893	A	G	-0.108225	0.0240319	7.34345e-06	genus Eubacterium brachy groupgenus Eubacterium brachy group|| id:ebi-a-GCST90016996	0.00141581	20.2805
Anorexia nervosa	rs720439	G	A	0.111927	0.0251252	7.0283e-06	genus Eubacterium brachy groupgenus Eubacterium brachy group|| id:ebi-a-GCST90016996	0.00138545	19.845
Anorexia nervosa	rs73199919	T	C	-0.236717	0.0531335	8.1553e-06	genus Eubacterium brachy groupgenus Eubacterium brachy group|| id:ebi-a-GCST90016996	0.00138568	19.8482
Anorexia nervosa	rs1020520	T	G	-0.0590705	0.0132929	8.88976e-06	genus Eubacterium coprostanoligenes groupgenus Eubacterium coprostanoligenes group|| id:ebi-a-GCST90016997	0.00137862	19.747
Anorexia nervosa	rs10444197	A	G	-0.0505823	0.0113455	5.98467e-06	genus Eubacterium coprostanoligenes groupgenus Eubacterium coprostanoligenes group|| id:ebi-a-GCST90016997	0.00138768	19.877
Anorexia nervosa	rs11052069	C	T	-0.0477832	0.0107833	9.37951e-06	genus Eubacterium coprostanoligenes groupgenus Eubacterium coprostanoligenes group|| id:ebi-a-GCST90016997	0.00137086	19.6357
Anorexia nervosa	rs11720857	C	T	0.0630776	0.0144485	9.26254e-06	genus Eubacterium coprostanoligenes groupgenus Eubacterium coprostanoligenes group|| id:ebi-a-GCST90016997	0.00133067	19.0592
Anorexia nervosa	rs12906958	C	T	-0.0533159	0.0115935	4.348e-06	genus Eubacterium coprostanoligenes groupgenus Eubacterium coprostanoligenes group|| id:ebi-a-GCST90016997	0.00147634	21.1487
Anorexia nervosa	rs17159861	C	T	0.0962228	0.0168388	1.03786e-08	genus Eubacterium coprostanoligenes groupgenus Eubacterium coprostanoligenes group|| id:ebi-a-GCST90016997	0.00227764	32.6538
Anorexia nervosa	rs2644213	A	G	-0.0538845	0.0121245	9.85644e-06	genus Eubacterium coprostanoligenes groupgenus Eubacterium coprostanoligenes group|| id:ebi-a-GCST90016997	0.00137893	19.7515
Anorexia nervosa	rs4076415	G	T	-0.0515152	0.0110294	1.98976e-06	genus Eubacterium coprostanoligenes groupgenus Eubacterium coprostanoligenes group|| id:ebi-a-GCST90016997	0.00152282	21.8156
Anorexia nervosa	rs62024432	C	T	-0.0769698	0.0172101	7.50205e-06	genus Eubacterium coprostanoligenes groupgenus Eubacterium coprostanoligenes group|| id:ebi-a-GCST90016997	0.0013964	20.002
Anorexia nervosa	rs6762473	A	C	-0.0521584	0.0112353	4.26108e-06	genus Eubacterium coprostanoligenes groupgenus Eubacterium coprostanoligenes group|| id:ebi-a-GCST90016997	0.00150442	21.5516
Anorexia nervosa	rs76898927	G	A	0.123055	0.0266375	4.78983e-06	genus Eubacterium coprostanoligenes groupgenus Eubacterium coprostanoligenes group|| id:ebi-a-GCST90016997	0.00148973	21.3408
Anorexia nervosa	rs79895140	T	C	-0.0641017	0.0141153	8.61807e-06	genus Eubacterium coprostanoligenes groupgenus Eubacterium coprostanoligenes group|| id:ebi-a-GCST90016997	0.00143971	20.6233
Anorexia nervosa	rs9648214	T	C	-0.0828719	0.016431	2.52029e-07	genus Eubacterium coprostanoligenes groupgenus Eubacterium coprostanoligenes group|| id:ebi-a-GCST90016997	0.00177524	25.4382
Anorexia nervosa	rs11730852	A	C	-0.0877679	0.0197674	5.93636e-06	genus Eubacterium eligens groupgenus Eubacterium eligens group|| id:ebi-a-GCST90016998	0.00137631	19.7139
Anorexia nervosa	rs12719051	A	G	0.0916626	0.0208183	7.11771e-06	genus Eubacterium eligens groupgenus Eubacterium eligens group|| id:ebi-a-GCST90016998	0.00135347	19.3863
Anorexia nervosa	rs182318	G	A	-0.0824941	0.0195615	8.39827e-06	genus Eubacterium eligens groupgenus Eubacterium eligens group|| id:ebi-a-GCST90016998	0.00124178	17.7845
Anorexia nervosa	rs2200429	A	G	-0.0888825	0.0198479	5.29724e-06	genus Eubacterium eligens groupgenus Eubacterium eligens group|| id:ebi-a-GCST90016998	0.00140003	20.0541
Anorexia nervosa	rs265534	T	G	-0.0563756	0.0120127	2.26757e-06	genus Eubacterium eligens groupgenus Eubacterium eligens group|| id:ebi-a-GCST90016998	0.00153736	22.0242
Anorexia nervosa	rs4583233	A	C	0.0670205	0.0128122	2.83851e-07	genus Eubacterium eligens groupgenus Eubacterium eligens group|| id:ebi-a-GCST90016998	0.00190933	27.3633
Anorexia nervosa	rs56080211	T	C	-0.123093	0.0282743	9.14282e-06	genus Eubacterium eligens groupgenus Eubacterium eligens group|| id:ebi-a-GCST90016998	0.00132328	18.9532
Anorexia nervosa	rs6923695	T	G	0.103268	0.0229525	4.87405e-06	genus Eubacterium eligens groupgenus Eubacterium eligens group|| id:ebi-a-GCST90016998	0.00141319	20.2428
Anorexia nervosa	rs10147907	T	G	0.172263	0.039601	8.27237e-06	genus Eubacterium fissicatena groupgenus Eubacterium fissicatena group|| id:ebi-a-GCST90016999	0.00132111	18.9222
Anorexia nervosa	rs11818408	G	A	0.10585	0.0237114	8.20012e-06	genus Eubacterium fissicatena groupgenus Eubacterium fissicatena group|| id:ebi-a-GCST90016999	0.00139125	19.9282
Anorexia nervosa	rs11876297	T	C	0.131469	0.0281712	2.66557e-06	genus Eubacterium fissicatena groupgenus Eubacterium fissicatena group|| id:ebi-a-GCST90016999	0.00152026	21.7789
Anorexia nervosa	rs151257695	A	G	0.20951	0.0454847	3.09678e-06	genus Eubacterium fissicatena groupgenus Eubacterium fissicatena group|| id:ebi-a-GCST90016999	0.00148108	21.2167
Anorexia nervosa	rs1768152	C	T	-0.139489	0.0316186	8.70062e-06	genus Eubacterium fissicatena groupgenus Eubacterium fissicatena group|| id:ebi-a-GCST90016999	0.00135877	19.4623
Anorexia nervosa	rs2733072	G	A	0.109644	0.0228306	1.49091e-06	genus Eubacterium fissicatena groupgenus Eubacterium fissicatena group|| id:ebi-a-GCST90016999	0.00160982	23.064
Anorexia nervosa	rs3771393	T	C	-0.130842	0.0266671	7.37904e-07	genus Eubacterium fissicatena groupgenus Eubacterium fissicatena group|| id:ebi-a-GCST90016999	0.00168018	24.0737
Anorexia nervosa	rs6934739	A	G	0.111463	0.0252788	9.75326e-06	genus Eubacterium fissicatena groupgenus Eubacterium fissicatena group|| id:ebi-a-GCST90016999	0.00135738	19.4423
Anorexia nervosa	rs7104872	G	A	0.138612	0.0291906	2.73149e-06	genus Eubacterium fissicatena groupgenus Eubacterium fissicatena group|| id:ebi-a-GCST90016999	0.00157389	22.5484
Anorexia nervosa	rs10501370	C	T	-0.115589	0.0252489	5.41914e-06	genus Eubacterium hallii groupgenus Eubacterium hallii group|| id:ebi-a-GCST90017000	0.00146304	20.9579
Anorexia nervosa	rs10798999	C	T	0.0601661	0.0126752	2.60555e-06	genus Eubacterium hallii groupgenus Eubacterium hallii group|| id:ebi-a-GCST90017000	0.00157273	22.5317
Anorexia nervosa	rs10808115	C	A	0.0504747	0.0109922	4.42446e-06	genus Eubacterium hallii groupgenus Eubacterium hallii group|| id:ebi-a-GCST90017000	0.00147191	21.0852
Anorexia nervosa	rs117748144	T	C	-0.126582	0.028712	7.85995e-06	genus Eubacterium hallii groupgenus Eubacterium hallii group|| id:ebi-a-GCST90017000	0.00135697	19.4365
Anorexia nervosa	rs13116360	T	C	0.154124	0.0297185	2.9449e-07	genus Eubacterium hallii groupgenus Eubacterium hallii group|| id:ebi-a-GCST90017000	0.00187678	26.8959
Anorexia nervosa	rs138531890	A	G	0.153138	0.0349456	5.43063e-06	genus Eubacterium hallii groupgenus Eubacterium hallii group|| id:ebi-a-GCST90017000	0.00134073	19.2035
Anorexia nervosa	rs17074066	T	C	-0.0813986	0.0189272	9.3491e-06	genus Eubacterium hallii groupgenus Eubacterium hallii group|| id:ebi-a-GCST90017000	0.00129135	18.4953
Anorexia nervosa	rs17474256	G	A	0.0810805	0.0184573	9.45453e-06	genus Eubacterium hallii groupgenus Eubacterium hallii group|| id:ebi-a-GCST90017000	0.00134727	19.2973
Anorexia nervosa	rs281379	A	G	-0.0499523	0.0112153	9.32803e-06	genus Eubacterium hallii groupgenus Eubacterium hallii group|| id:ebi-a-GCST90017000	0.00138494	19.8376
Anorexia nervosa	rs28584818	A	G	0.126115	0.0268627	4.43231e-06	genus Eubacterium hallii groupgenus Eubacterium hallii group|| id:ebi-a-GCST90017000	0.00153854	22.0411
Anorexia nervosa	rs60254196	G	A	0.0522832	0.0111865	2.69675e-06	genus Eubacterium hallii groupgenus Eubacterium hallii group|| id:ebi-a-GCST90017000	0.00152481	21.8442
Anorexia nervosa	rs630939	C	T	-0.0508914	0.0114352	9.15756e-06	genus Eubacterium hallii groupgenus Eubacterium hallii group|| id:ebi-a-GCST90017000	0.00138275	19.8062
Anorexia nervosa	rs6550770	C	T	0.198087	0.0443545	4.82303e-06	genus Eubacterium hallii groupgenus Eubacterium hallii group|| id:ebi-a-GCST90017000	0.00139243	19.9451
Anorexia nervosa	rs74018587	C	T	0.208943	0.043822	3.70254e-06	genus Eubacterium hallii groupgenus Eubacterium hallii group|| id:ebi-a-GCST90017000	0.00158681	22.7338
Anorexia nervosa	rs78056098	G	T	-0.0507411	0.0113758	8.2882e-06	genus Eubacterium hallii groupgenus Eubacterium hallii group|| id:ebi-a-GCST90017000	0.00138898	19.8955
Anorexia nervosa	rs949971	T	G	-0.0540164	0.0116101	3.29003e-06	genus Eubacterium hallii groupgenus Eubacterium hallii group|| id:ebi-a-GCST90017000	0.001511	21.6461
Anorexia nervosa	rs10263623	C	T	0.193496	0.0439023	8.90697e-06	genus Eubacterium nodatum groupgenus Eubacterium nodatum group|| id:ebi-a-GCST90017001	0.0013562	19.4254
Anorexia nervosa	rs10458299	T	C	-0.187753	0.041969	8.3672e-06	genus Eubacterium nodatum groupgenus Eubacterium nodatum group|| id:ebi-a-GCST90017001	0.00139718	20.0132
Anorexia nervosa	rs11006576	A	G	-0.110167	0.024593	7.98656e-06	genus Eubacterium nodatum groupgenus Eubacterium nodatum group|| id:ebi-a-GCST90017001	0.00140092	20.0669
Anorexia nervosa	rs113893692	C	T	-0.185107	0.0403573	5.75705e-06	genus Eubacterium nodatum groupgenus Eubacterium nodatum group|| id:ebi-a-GCST90017001	0.00146861	21.0379
Anorexia nervosa	rs34297067	A	G	-0.186907	0.0341475	6.59781e-08	genus Eubacterium nodatum groupgenus Eubacterium nodatum group|| id:ebi-a-GCST90017001	0.0020901	29.9594
Anorexia nervosa	rs61841040	G	T	0.160621	0.0341609	3.56139e-06	genus Eubacterium nodatum groupgenus Eubacterium nodatum group|| id:ebi-a-GCST90017001	0.00154318	22.1078
Anorexia nervosa	rs6818880	G	A	0.110081	0.0245964	7.82546e-06	genus Eubacterium nodatum groupgenus Eubacterium nodatum group|| id:ebi-a-GCST90017001	0.00139835	20.03
Anorexia nervosa	rs77910827	C	T	0.201788	0.0413568	9.05378e-07	genus Eubacterium nodatum groupgenus Eubacterium nodatum group|| id:ebi-a-GCST90017001	0.00166156	23.8066
Anorexia nervosa	rs7827125	C	T	0.1223	0.0271331	7.17348e-06	genus Eubacterium nodatum groupgenus Eubacterium nodatum group|| id:ebi-a-GCST90017001	0.00141834	20.3167
Anorexia nervosa	rs7880204	T	C	-0.125454	0.0275303	6.8388e-06	genus Eubacterium nodatum groupgenus Eubacterium nodatum group|| id:ebi-a-GCST90017001	0.00144964	20.7657
Anorexia nervosa	rs9425984	T	C	-0.130234	0.0292347	7.20676e-06	genus Eubacterium nodatum groupgenus Eubacterium nodatum group|| id:ebi-a-GCST90017001	0.00138545	19.845
Anorexia nervosa	rs12129908	A	C	-0.0893273	0.0198333	5.79522e-06	genus Eubacterium oxidoreducens groupgenus Eubacterium oxidoreducens group|| id:ebi-a-GCST90017002	0.00141614	20.2852
Anorexia nervosa	rs12423772	G	T	0.14098	0.0295029	2.62924e-06	genus Eubacterium oxidoreducens groupgenus Eubacterium oxidoreducens group|| id:ebi-a-GCST90017002	0.00159381	22.8342
Anorexia nervosa	rs2973294	G	T	0.0923559	0.0195439	2.38836e-06	genus Eubacterium oxidoreducens groupgenus Eubacterium oxidoreducens group|| id:ebi-a-GCST90017002	0.00155873	22.3309
Anorexia nervosa	rs34561138	G	A	0.216145	0.045992	2.51166e-06	genus Eubacterium oxidoreducens groupgenus Eubacterium oxidoreducens group|| id:ebi-a-GCST90017002	0.00154169	22.0864
Anorexia nervosa	rs440215	T	C	-0.0932766	0.0195294	1.65406e-06	genus Eubacterium oxidoreducens groupgenus Eubacterium oxidoreducens group|| id:ebi-a-GCST90017002	0.00159227	22.8122
Anorexia nervosa	rs10248854	C	A	-0.0527827	0.0113464	4.20678e-06	genus Eubacterium rectale groupgenus Eubacterium rectale group|| id:ebi-a-GCST90017003	0.00151061	21.6405
Anorexia nervosa	rs10797540	A	G	0.0503179	0.0108389	3.53387e-06	genus Eubacterium rectale groupgenus Eubacterium rectale group|| id:ebi-a-GCST90017003	0.0015044	21.5514
Anorexia nervosa	rs143694765	T	C	0.0870025	0.019779	9.75371e-06	genus Eubacterium rectale groupgenus Eubacterium rectale group|| id:ebi-a-GCST90017003	0.00135086	19.3488
Anorexia nervosa	rs2884897	A	G	-0.129364	0.0289021	6.44421e-06	genus Eubacterium rectale groupgenus Eubacterium rectale group|| id:ebi-a-GCST90017003	0.00139863	20.034
Anorexia nervosa	rs314726	T	C	0.0528824	0.0109486	1.37965e-06	genus Eubacterium rectale groupgenus Eubacterium rectale group|| id:ebi-a-GCST90017003	0.00162832	23.3295
Anorexia nervosa	rs35398954	A	G	-0.0901402	0.0174602	5.39946e-07	genus Eubacterium rectale groupgenus Eubacterium rectale group|| id:ebi-a-GCST90017003	0.00185983	26.6525
Anorexia nervosa	rs59427698	A	G	-0.0576035	0.0130853	5.36908e-06	genus Eubacterium rectale groupgenus Eubacterium rectale group|| id:ebi-a-GCST90017003	0.00135296	19.379
Anorexia nervosa	rs62547233	A	G	0.0536319	0.0120201	9.89829e-06	genus Eubacterium rectale groupgenus Eubacterium rectale group|| id:ebi-a-GCST90017003	0.00138985	19.9081
Anorexia nervosa	rs10131724	C	A	0.199832	0.0414577	2.38666e-06	genus Eubacterium ruminantium groupgenus Eubacterium ruminantium group|| id:ebi-a-GCST90017004	0.00162165	23.2338
Anorexia nervosa	rs10923018	G	A	0.0726438	0.0160924	6.79548e-06	genus Eubacterium ruminantium groupgenus Eubacterium ruminantium group|| id:ebi-a-GCST90017004	0.00142259	20.3777
Anorexia nervosa	rs11637981	T	G	0.073258	0.0160888	5.43676e-06	genus Eubacterium ruminantium groupgenus Eubacterium ruminantium group|| id:ebi-a-GCST90017004	0.00144736	20.733
Anorexia nervosa	rs13025464	C	T	0.0737077	0.0163786	6.96835e-06	genus Eubacterium ruminantium groupgenus Eubacterium ruminantium group|| id:ebi-a-GCST90017004	0.00141384	20.2522
Anorexia nervosa	rs139749	C	T	-0.0845439	0.0171791	8.58836e-07	genus Eubacterium ruminantium groupgenus Eubacterium ruminantium group|| id:ebi-a-GCST90017004	0.00169033	24.2194
Anorexia nervosa	rs16891896	G	A	-0.174787	0.0390573	2.38122e-06	genus Eubacterium ruminantium groupgenus Eubacterium ruminantium group|| id:ebi-a-GCST90017004	0.00139813	20.0269
Anorexia nervosa	rs17519472	C	T	0.107804	0.0233984	4.7036e-06	genus Eubacterium ruminantium groupgenus Eubacterium ruminantium group|| id:ebi-a-GCST90017004	0.00148182	21.2274
Anorexia nervosa	rs209813	G	A	-0.103488	0.0236391	9.23145e-06	genus Eubacterium ruminantium groupgenus Eubacterium ruminantium group|| id:ebi-a-GCST90017004	0.00133807	19.1654
Anorexia nervosa	rs2116427	A	G	0.0911461	0.0182353	4.67369e-07	genus Eubacterium ruminantium groupgenus Eubacterium ruminantium group|| id:ebi-a-GCST90017004	0.00174355	24.9833
Anorexia nervosa	rs2229917	A	G	0.153538	0.0323922	2.15894e-06	genus Eubacterium ruminantium groupgenus Eubacterium ruminantium group|| id:ebi-a-GCST90017004	0.00156824	22.4673
Anorexia nervosa	rs2418654	C	T	-0.0748879	0.0165852	6.17248e-06	genus Eubacterium ruminantium groupgenus Eubacterium ruminantium group|| id:ebi-a-GCST90017004	0.00142333	20.3883
Anorexia nervosa	rs2817174	C	T	-0.0734306	0.0163687	7.86955e-06	genus Eubacterium ruminantium groupgenus Eubacterium ruminantium group|| id:ebi-a-GCST90017004	0.00140494	20.1245
Anorexia nervosa	rs57340348	T	C	-0.0979429	0.0212166	4.93276e-06	genus Eubacterium ruminantium groupgenus Eubacterium ruminantium group|| id:ebi-a-GCST90017004	0.00148761	21.3105
Anorexia nervosa	rs606117	G	A	-0.0833243	0.018056	4.81637e-06	genus Eubacterium ruminantium groupgenus Eubacterium ruminantium group|| id:ebi-a-GCST90017004	0.00148661	21.2961
Anorexia nervosa	rs6676699	T	G	0.0888124	0.0196447	6.37984e-06	genus Eubacterium ruminantium groupgenus Eubacterium ruminantium group|| id:ebi-a-GCST90017004	0.00142685	20.4388
Anorexia nervosa	rs7000472	G	A	0.0762282	0.016523	4.06846e-06	genus Eubacterium ruminantium groupgenus Eubacterium ruminantium group|| id:ebi-a-GCST90017004	0.00148577	21.284
Anorexia nervosa	rs72836424	C	T	-0.139825	0.030069	2.62126e-06	genus Eubacterium ruminantium groupgenus Eubacterium ruminantium group|| id:ebi-a-GCST90017004	0.00150945	21.6238
Anorexia nervosa	rs73139629	A	C	-0.115098	0.0247909	5.36204e-06	genus Eubacterium ruminantium groupgenus Eubacterium ruminantium group|| id:ebi-a-GCST90017004	0.00150466	21.5551
Anorexia nervosa	rs11617697	A	G	-0.143349	0.0286241	7.21755e-07	genus Eubacterium ventriosum groupgenus Eubacterium ventriosum group|| id:ebi-a-GCST90017005	0.00175028	25.0799
Anorexia nervosa	rs12964517	G	A	0.0587198	0.0123453	2.07501e-06	genus Eubacterium ventriosum groupgenus Eubacterium ventriosum group|| id:ebi-a-GCST90017005	0.00157914	22.6238
Anorexia nervosa	rs13082419	C	T	-0.0715522	0.016137	9.55983e-06	genus Eubacterium ventriosum groupgenus Eubacterium ventriosum group|| id:ebi-a-GCST90017005	0.00137261	19.6608
Anorexia nervosa	rs16884680	G	T	-0.0906428	0.0191909	1.73968e-06	genus Eubacterium ventriosum groupgenus Eubacterium ventriosum group|| id:ebi-a-GCST90017005	0.00155719	22.3088
Anorexia nervosa	rs35179274	C	T	-0.0627263	0.013786	5.75798e-06	genus Eubacterium ventriosum groupgenus Eubacterium ventriosum group|| id:ebi-a-GCST90017005	0.00144523	20.7025
Anorexia nervosa	rs3809430	T	C	-0.0548171	0.0118426	3.5532e-06	genus Eubacterium ventriosum groupgenus Eubacterium ventriosum group|| id:ebi-a-GCST90017005	0.00149565	21.4258
Anorexia nervosa	rs66746423	C	T	0.0751501	0.0164978	6.11139e-06	genus Eubacterium ventriosum groupgenus Eubacterium ventriosum group|| id:ebi-a-GCST90017005	0.00144851	20.7495
Anorexia nervosa	rs6704822	G	A	-0.0739179	0.0166705	6.62232e-06	genus Eubacterium ventriosum groupgenus Eubacterium ventriosum group|| id:ebi-a-GCST90017005	0.00137261	19.6608
Anorexia nervosa	rs72783037	C	A	0.0658926	0.0143747	6.54757e-06	genus Eubacterium ventriosum groupgenus Eubacterium ventriosum group|| id:ebi-a-GCST90017005	0.00146683	21.0124
Anorexia nervosa	rs73615400	T	C	-0.0956303	0.0193428	9.53608e-07	genus Eubacterium ventriosum groupgenus Eubacterium ventriosum group|| id:ebi-a-GCST90017005	0.0017059	24.4429
Anorexia nervosa	rs73849225	T	C	0.0975711	0.0224388	5.20907e-06	genus Eubacterium ventriosum groupgenus Eubacterium ventriosum group|| id:ebi-a-GCST90017005	0.00132012	18.9079
Anorexia nervosa	rs78250280	G	A	0.0749762	0.0164404	3.35792e-06	genus Eubacterium ventriosum groupgenus Eubacterium ventriosum group|| id:ebi-a-GCST90017005	0.00145189	20.798
Anorexia nervosa	rs876734	T	C	0.0618696	0.0132532	2.88908e-06	genus Eubacterium ventriosum groupgenus Eubacterium ventriosum group|| id:ebi-a-GCST90017005	0.00152123	21.7928
Anorexia nervosa	rs9316536	T	G	-0.0817111	0.0183121	7.8352e-06	genus Eubacterium ventriosum groupgenus Eubacterium ventriosum group|| id:ebi-a-GCST90017005	0.00139003	19.9107
Anorexia nervosa	rs10140184	A	C	0.0576795	0.012599	4.95861e-06	genus Eubacterium xylanophilum groupgenus Eubacterium xylanophilum group|| id:ebi-a-GCST90017006	0.00146311	20.959
Anorexia nervosa	rs10917203	A	C	0.0612633	0.0130917	3.15152e-06	genus Eubacterium xylanophilum groupgenus Eubacterium xylanophilum group|| id:ebi-a-GCST90017006	0.00152858	21.8982
Anorexia nervosa	rs112176119	C	T	-0.113455	0.0245762	3.32767e-06	genus Eubacterium xylanophilum groupgenus Eubacterium xylanophilum group|| id:ebi-a-GCST90017006	0.00148769	21.3117
Anorexia nervosa	rs13239072	G	A	0.0687427	0.0142728	1.81782e-06	genus Eubacterium xylanophilum groupgenus Eubacterium xylanophilum group|| id:ebi-a-GCST90017006	0.0016191	23.1972
Anorexia nervosa	rs17830032	G	A	-0.160597	0.0310515	2.38891e-07	genus Eubacterium xylanophilum groupgenus Eubacterium xylanophilum group|| id:ebi-a-GCST90017006	0.00186656	26.7491
Anorexia nervosa	rs1999224	G	T	-0.0949051	0.0203503	3.75491e-06	genus Eubacterium xylanophilum groupgenus Eubacterium xylanophilum group|| id:ebi-a-GCST90017006	0.00151817	21.7489
Anorexia nervosa	rs2012708	G	A	-0.0573202	0.0126905	6.52544e-06	genus Eubacterium xylanophilum groupgenus Eubacterium xylanophilum group|| id:ebi-a-GCST90017006	0.00142423	20.4013
Anorexia nervosa	rs2213117	T	G	0.0877797	0.0189012	4.21328e-06	genus Eubacterium xylanophilum groupgenus Eubacterium xylanophilum group|| id:ebi-a-GCST90017006	0.00150556	21.568
Anorexia nervosa	rs75586835	A	G	-0.114498	0.0263455	9.38707e-06	genus Eubacterium xylanophilum groupgenus Eubacterium xylanophilum group|| id:ebi-a-GCST90017006	0.00131872	18.8879
Anorexia nervosa	rs10927394	G	T	-0.232262	0.0512364	7.01892e-06	genus Faecalibacteriumgenus Faecalibacterium|| id:ebi-a-GCST90017007	0.00143456	20.5494
Anorexia nervosa	rs114946999	C	T	-0.0861565	0.01896	5.69574e-06	genus Faecalibacteriumgenus Faecalibacterium|| id:ebi-a-GCST90017007	0.0014415	20.649
Anorexia nervosa	rs11776390	T	C	-0.078354	0.017183	6.39676e-06	genus Faecalibacteriumgenus Faecalibacterium|| id:ebi-a-GCST90017007	0.00145156	20.7933
Anorexia nervosa	rs1271565	C	T	-0.0576251	0.0119649	1.3017e-06	genus Faecalibacteriumgenus Faecalibacterium|| id:ebi-a-GCST90017007	0.00161899	23.1956
Anorexia nervosa	rs12753492	A	C	0.0641305	0.0149933	8.80278e-06	genus Faecalibacteriumgenus Faecalibacterium|| id:ebi-a-GCST90017007	0.00127739	18.2951
Anorexia nervosa	rs2835874	T	C	-0.0866356	0.0196496	7.54397e-06	genus Faecalibacteriumgenus Faecalibacterium|| id:ebi-a-GCST90017007	0.00135718	19.4395
Anorexia nervosa	rs6910935	G	A	-0.134864	0.0277032	1.37848e-06	genus Faecalibacteriumgenus Faecalibacterium|| id:ebi-a-GCST90017007	0.00165408	23.6991
Anorexia nervosa	rs75499067	C	T	0.227585	0.0465522	1.76449e-06	genus Faecalibacteriumgenus Faecalibacterium|| id:ebi-a-GCST90017007	0.00166811	23.9005
Anorexia nervosa	rs79656633	T	C	0.145631	0.0323019	8.13561e-06	genus Faecalibacteriumgenus Faecalibacterium|| id:ebi-a-GCST90017007	0.00141898	20.326
Anorexia nervosa	rs9536330	T	C	-0.048317	0.010797	5.33261e-06	genus Faecalibacteriumgenus Faecalibacterium|| id:ebi-a-GCST90017007	0.00139807	20.026
Anorexia nervosa	rs11126423	T	C	-0.0904399	0.0196301	5.91248e-06	genus Family XIII AD3011 groupgenus Family XIII AD3011 group|| id:ebi-a-GCST90017008	0.00148175	21.2263
Anorexia nervosa	rs11736617	G	A	-0.0759493	0.0172101	9.02049e-06	genus Family XIII AD3011 groupgenus Family XIII AD3011 group|| id:ebi-a-GCST90017008	0.00135967	19.4751
Anorexia nervosa	rs12812672	T	C	-0.096065	0.020828	2.55806e-06	genus Family XIII AD3011 groupgenus Family XIII AD3011 group|| id:ebi-a-GCST90017008	0.00148502	21.2733
Anorexia nervosa	rs149302	T	C	-0.0645635	0.0143225	7.48187e-06	genus Family XIII AD3011 groupgenus Family XIII AD3011 group|| id:ebi-a-GCST90017008	0.00141861	20.3206
Anorexia nervosa	rs16840310	G	A	0.0608052	0.0122149	6.75118e-07	genus Family XIII AD3011 groupgenus Family XIII AD3011 group|| id:ebi-a-GCST90017008	0.00172939	24.78
Anorexia nervosa	rs16940167	C	T	0.0732552	0.0159898	3.90841e-06	genus Family XIII AD3011 groupgenus Family XIII AD3011 group|| id:ebi-a-GCST90017008	0.0014652	20.989
Anorexia nervosa	rs17156849	G	A	-0.112891	0.0245292	4.1917e-06	genus Family XIII AD3011 groupgenus Family XIII AD3011 group|| id:ebi-a-GCST90017008	0.0014786	21.1813
Anorexia nervosa	rs62029761	A	G	0.128753	0.0276002	3.89081e-06	genus Family XIII AD3011 groupgenus Family XIII AD3011 group|| id:ebi-a-GCST90017008	0.00151905	21.7616
Anorexia nervosa	rs62200412	C	T	-0.0800851	0.0163834	5.80216e-07	genus Family XIII AD3011 groupgenus Family XIII AD3011 group|| id:ebi-a-GCST90017008	0.00166768	23.8944
Anorexia nervosa	rs72730932	C	A	-0.0899559	0.0177107	6.88763e-07	genus Family XIII AD3011 groupgenus Family XIII AD3011 group|| id:ebi-a-GCST90017008	0.00180031	25.7981
Anorexia nervosa	rs739451	C	T	0.0649589	0.0147534	7.87807e-06	genus Family XIII AD3011 groupgenus Family XIII AD3011 group|| id:ebi-a-GCST90017008	0.00135347	19.3862
Anorexia nervosa	rs9276029	A	G	-0.0811384	0.0185669	8.92771e-06	genus Family XIII AD3011 groupgenus Family XIII AD3011 group|| id:ebi-a-GCST90017008	0.00133333	19.0974
Anorexia nervosa	rs9837139	A	G	0.10752	0.0240482	8.70803e-06	genus Family XIII AD3011 groupgenus Family XIII AD3011 group|| id:ebi-a-GCST90017008	0.00139556	19.99
Anorexia nervosa	rs112362903	A	G	-0.149047	0.0333271	7.87771e-06	genus Family XIII UCG001genus Family XIII UCG001|| id:ebi-a-GCST90017009	0.00139633	20.001
Anorexia nervosa	rs12049454	T	C	-0.0647298	0.0134065	1.17379e-06	genus Family XIII UCG001genus Family XIII UCG001|| id:ebi-a-GCST90017009	0.0016271	23.3119
Anorexia nervosa	rs1426266	C	T	0.0665521	0.0137151	1.24934e-06	genus Family XIII UCG001genus Family XIII UCG001|| id:ebi-a-GCST90017009	0.00164344	23.5465
Anorexia nervosa	rs3842897	G	A	-0.112639	0.0242751	5.19709e-06	genus Family XIII UCG001genus Family XIII UCG001|| id:ebi-a-GCST90017009	0.00150295	21.5306
Anorexia nervosa	rs62414802	C	T	-0.0611904	0.013457	4.29181e-06	genus Family XIII UCG001genus Family XIII UCG001|| id:ebi-a-GCST90017009	0.0014434	20.6762
Anorexia nervosa	rs7119679	G	A	-0.0809085	0.0174782	3.52493e-06	genus Family XIII UCG001genus Family XIII UCG001|| id:ebi-a-GCST90017009	0.00149585	21.4287
Anorexia nervosa	rs76463770	A	G	0.19313	0.0419866	3.77477e-06	genus Family XIII UCG001genus Family XIII UCG001|| id:ebi-a-GCST90017009	0.00147699	21.1582
Anorexia nervosa	rs8076666	G	A	-0.088655	0.0198094	8.01826e-06	genus Family XIII UCG001genus Family XIII UCG001|| id:ebi-a-GCST90017009	0.00139829	20.0292
Anorexia nervosa	rs114873521	C	T	-0.130067	0.0294087	7.12525e-06	genus Flavonifractorgenus Flavonifractor|| id:ebi-a-GCST90017010	0.00136563	19.5606
Anorexia nervosa	rs11811696	T	C	-0.116063	0.0241012	2.07348e-06	genus Flavonifractorgenus Flavonifractor|| id:ebi-a-GCST90017010	0.00161864	23.1905
Anorexia nervosa	rs12030302	G	A	0.0692276	0.0137467	5.60841e-07	genus Flavonifractorgenus Flavonifractor|| id:ebi-a-GCST90017010	0.00176984	25.3607
Anorexia nervosa	rs34066017	A	G	0.0764294	0.0159789	1.52086e-06	genus Flavonifractorgenus Flavonifractor|| id:ebi-a-GCST90017010	0.00159689	22.8785
Anorexia nervosa	rs806808	C	T	-0.0667272	0.0136557	1.17972e-06	genus Flavonifractorgenus Flavonifractor|| id:ebi-a-GCST90017010	0.00166646	23.8769
Anorexia nervosa	rs10439674	A	G	-0.0572129	0.0130007	7.68493e-06	genus Fusicatenibactergenus Fusicatenibacter|| id:ebi-a-GCST90017011	0.0013521	19.3666
Anorexia nervosa	rs167879	T	C	0.0659543	0.0148763	5.86894e-06	genus Fusicatenibactergenus Fusicatenibacter|| id:ebi-a-GCST90017011	0.00137228	19.6561
Anorexia nervosa	rs1864685	A	C	-0.0494799	0.0108105	4.96158e-06	genus Fusicatenibactergenus Fusicatenibacter|| id:ebi-a-GCST90017011	0.00146242	20.9491
Anorexia nervosa	rs2025938	G	A	-0.0967298	0.0205426	2.98834e-06	genus Fusicatenibactergenus Fusicatenibacter|| id:ebi-a-GCST90017011	0.00154767	22.1722
Anorexia nervosa	rs206581	A	G	-0.0568339	0.0127894	8.95757e-06	genus Fusicatenibactergenus Fusicatenibacter|| id:ebi-a-GCST90017011	0.00137866	19.7476
Anorexia nervosa	rs2132128	G	A	-0.0771914	0.0160344	1.07686e-06	genus Fusicatenibactergenus Fusicatenibacter|| id:ebi-a-GCST90017011	0.0016176	23.1757
Anorexia nervosa	rs3303	T	C	-0.0953657	0.020407	3.93895e-06	genus Fusicatenibactergenus Fusicatenibacter|| id:ebi-a-GCST90017011	0.00152442	21.8387
Anorexia nervosa	rs4378146	A	C	-0.0616691	0.0125259	7.20444e-07	genus Fusicatenibactergenus Fusicatenibacter|| id:ebi-a-GCST90017011	0.0016917	24.2391
Anorexia nervosa	rs60254196	G	A	0.0492427	0.0109365	5.46739e-06	genus Fusicatenibactergenus Fusicatenibacter|| id:ebi-a-GCST90017011	0.00141532	20.2734
Anorexia nervosa	rs62187631	T	C	-0.0710571	0.015924	4.54527e-06	genus Fusicatenibactergenus Fusicatenibacter|| id:ebi-a-GCST90017011	0.00139011	19.9118
Anorexia nervosa	rs62353480	A	G	-0.0701397	0.0145589	1.56769e-06	genus Fusicatenibactergenus Fusicatenibacter|| id:ebi-a-GCST90017011	0.00161998	23.2098
Anorexia nervosa	rs6515626	G	A	0.141575	0.0313559	7.28652e-06	genus Fusicatenibactergenus Fusicatenibacter|| id:ebi-a-GCST90017011	0.00142318	20.3861
Anorexia nervosa	rs704418	C	T	-0.0739124	0.0151073	7.77428e-07	genus Fusicatenibactergenus Fusicatenibacter|| id:ebi-a-GCST90017011	0.00167062	23.9365
Anorexia nervosa	rs73103914	A	G	-0.0597324	0.0134458	8.29564e-06	genus Fusicatenibactergenus Fusicatenibacter|| id:ebi-a-GCST90017011	0.00137781	19.7354
Anorexia nervosa	rs792108	C	T	0.0508345	0.0113843	8.49533e-06	genus Fusicatenibactergenus Fusicatenibacter|| id:ebi-a-GCST90017011	0.00139201	19.939
Anorexia nervosa	rs8028026	G	A	0.0792146	0.0180505	8.06325e-06	genus Fusicatenibactergenus Fusicatenibacter|| id:ebi-a-GCST90017011	0.00134459	19.2589
Anorexia nervosa	rs8063430	T	C	-0.104026	0.022217	4.9289e-06	genus Fusicatenibactergenus Fusicatenibacter|| id:ebi-a-GCST90017011	0.00153035	21.9237
Anorexia nervosa	rs9905659	G	A	-0.061617	0.0136576	7.30988e-06	genus Fusicatenibactergenus Fusicatenibacter|| id:ebi-a-GCST90017011	0.00142095	20.3541
Anorexia nervosa	rs13412653	A	C	0.107597	0.0239228	8.61133e-06	genus Gordonibactergenus Gordonibacter|| id:ebi-a-GCST90017012	0.00141223	20.2291
Anorexia nervosa	rs16955299	G	A	-0.196423	0.0433538	6.37016e-06	genus Gordonibactergenus Gordonibacter|| id:ebi-a-GCST90017012	0.00143301	20.5272
Anorexia nervosa	rs322296	G	A	0.17869	0.037722	4.0242e-06	genus Gordonibactergenus Gordonibacter|| id:ebi-a-GCST90017012	0.00156629	22.4394
Anorexia nervosa	rs35042269	C	A	-0.180293	0.0403296	8.10849e-06	genus Gordonibactergenus Gordonibacter|| id:ebi-a-GCST90017012	0.00139523	19.9853
Anorexia nervosa	rs3765837	T	G	-0.190729	0.0433608	7.16902e-06	genus Gordonibactergenus Gordonibacter|| id:ebi-a-GCST90017012	0.00135081	19.3481
Anorexia nervosa	rs4596722	G	A	-0.102908	0.0231571	9.0567e-06	genus Gordonibactergenus Gordonibacter|| id:ebi-a-GCST90017012	0.00137871	19.7483
Anorexia nervosa	rs61934597	C	T	-0.172495	0.0388567	8.36681e-06	genus Gordonibactergenus Gordonibacter|| id:ebi-a-GCST90017012	0.00137583	19.707
Anorexia nervosa	rs71545975	A	G	-0.153972	0.0338918	7.03947e-06	genus Gordonibactergenus Gordonibacter|| id:ebi-a-GCST90017012	0.00144082	20.6393
Anorexia nervosa	rs72714787	C	A	0.181405	0.0377102	1.42889e-06	genus Gordonibactergenus Gordonibacter|| id:ebi-a-GCST90017012	0.00161518	23.1409
Anorexia nervosa	rs72939513	A	G	-0.21399	0.0490592	7.98197e-06	genus Gordonibactergenus Gordonibacter|| id:ebi-a-GCST90017012	0.00132835	19.0259
Anorexia nervosa	rs7294633	T	C	-0.12867	0.0249946	3.43764e-07	genus Gordonibactergenus Gordonibacter|| id:ebi-a-GCST90017012	0.00184927	26.501
Anorexia nervosa	rs768830	A	G	-0.149852	0.0333315	7.75586e-06	genus Gordonibactergenus Gordonibacter|| id:ebi-a-GCST90017012	0.00141106	20.2123
Anorexia nervosa	rs10781340	A	G	-0.0948915	0.0203221	4.32265e-06	genus Haemophilusgenus Haemophilus|| id:ebi-a-GCST90017013	0.00152194	21.8031
Anorexia nervosa	rs111582866	G	A	-0.124265	0.026016	1.27347e-06	genus Haemophilusgenus Haemophilus|| id:ebi-a-GCST90017013	0.00159245	22.8148
Anorexia nervosa	rs35509	G	A	0.128249	0.0268779	2.00951e-06	genus Haemophilusgenus Haemophilus|| id:ebi-a-GCST90017013	0.00158917	22.7676
Anorexia nervosa	rs4822728	T	C	0.0705861	0.0151388	3.47848e-06	genus Haemophilusgenus Haemophilus|| id:ebi-a-GCST90017013	0.00151753	21.7398
Anorexia nervosa	rs76022354	C	T	0.244638	0.0505504	1.83033e-06	genus Haemophilusgenus Haemophilus|| id:ebi-a-GCST90017013	0.00163467	23.4206
Anorexia nervosa	rs78909003	T	C	-0.246256	0.0503924	1.66744e-06	genus Haemophilusgenus Haemophilus|| id:ebi-a-GCST90017013	0.00166672	23.8805
Anorexia nervosa	rs9328464	T	C	0.0723095	0.0148799	1.42269e-06	genus Haemophilusgenus Haemophilus|| id:ebi-a-GCST90017013	0.00164823	23.6151
Anorexia nervosa	rs9382510	C	T	-0.093521	0.0172649	7.12049e-08	genus Haemophilusgenus Haemophilus|| id:ebi-a-GCST90017013	0.00204712	29.342
Anorexia nervosa	rs9895850	T	C	-0.192957	0.0416755	2.14062e-06	genus Haemophilusgenus Haemophilus|| id:ebi-a-GCST90017013	0.00149641	21.4368
Anorexia nervosa	rs12513188	G	A	0.0903906	0.0195276	4.65479e-06	genus Holdemanellagenus Holdemanella|| id:ebi-a-GCST90017014	0.00149569	21.4264
Anorexia nervosa	rs17586763	T	C	-0.227285	0.0510135	7.71951e-06	genus Holdemanellagenus Holdemanella|| id:ebi-a-GCST90017014	0.00138584	19.8505
Anorexia nervosa	rs1926302	G	A	-0.107972	0.0231421	7.50136e-06	genus Holdemanellagenus Holdemanella|| id:ebi-a-GCST90017014	0.00151949	21.7679
Anorexia nervosa	rs34187114	C	A	-0.104505	0.022601	5.13499e-06	genus Holdemanellagenus Holdemanella|| id:ebi-a-GCST90017014	0.00149249	21.3805
Anorexia nervosa	rs35228298	G	A	0.0934832	0.0202886	7.29844e-06	genus Holdemanellagenus Holdemanella|| id:ebi-a-GCST90017014	0.00148204	21.2306
Anorexia nervosa	rs4541991	T	C	-0.0927334	0.0194435	2.10092e-06	genus Holdemanellagenus Holdemanella|| id:ebi-a-GCST90017014	0.00158773	22.747
Anorexia nervosa	rs607782	C	T	0.0854214	0.0172515	7.19449e-07	genus Holdemanellagenus Holdemanella|| id:ebi-a-GCST90017014	0.00171111	24.5177
Anorexia nervosa	rs62113381	T	C	-0.105447	0.0232029	5.53886e-06	genus Holdemanellagenus Holdemanella|| id:ebi-a-GCST90017014	0.00144178	20.653
Anorexia nervosa	rs73011279	T	C	-0.0961669	0.0199336	1.36044e-06	genus Holdemanellagenus Holdemanella|| id:ebi-a-GCST90017014	0.00162449	23.2745
Anorexia nervosa	rs75764681	T	C	-0.283103	0.0598999	1.94272e-06	genus Holdemanellagenus Holdemanella|| id:ebi-a-GCST90017014	0.0015592	22.3376
Anorexia nervosa	rs8113760	G	A	0.078999	0.01734	4.62392e-06	genus Holdemanellagenus Holdemanella|| id:ebi-a-GCST90017014	0.00144896	20.7561
Anorexia nervosa	rs10885477	T	C	-0.135137	0.0301894	8.59825e-06	genus Holdemaniagenus Holdemania|| id:ebi-a-GCST90017015	0.00139886	20.0373
Anorexia nervosa	rs11080063	G	A	-0.0665238	0.0149837	6.66884e-06	genus Holdemaniagenus Holdemania|| id:ebi-a-GCST90017015	0.00137613	19.7113
Anorexia nervosa	rs111745969	A	G	0.120677	0.0265781	3.70775e-06	genus Holdemaniagenus Holdemania|| id:ebi-a-GCST90017015	0.00143919	20.6158
Anorexia nervosa	rs113593397	A	G	-0.128935	0.0282526	9.35729e-06	genus Holdemaniagenus Holdemania|| id:ebi-a-GCST90017015	0.0014539	20.8269
Anorexia nervosa	rs116500994	G	T	-0.13755	0.0293386	2.34477e-06	genus Holdemaniagenus Holdemania|| id:ebi-a-GCST90017015	0.00153433	21.9807
Anorexia nervosa	rs12701617	A	G	-0.0660617	0.0149427	9.51853e-06	genus Holdemaniagenus Holdemania|| id:ebi-a-GCST90017015	0.00136455	19.5453
Anorexia nervosa	rs1867876	T	C	0.0842919	0.0162192	2.7388e-07	genus Holdemaniagenus Holdemania|| id:ebi-a-GCST90017015	0.00188467	27.0093
Anorexia nervosa	rs4146507	C	T	0.079488	0.0177002	7.2297e-06	genus Holdemaniagenus Holdemania|| id:ebi-a-GCST90017015	0.00140792	20.1673
Anorexia nervosa	rs6133067	T	C	0.0910829	0.0178561	5.16928e-07	genus Holdemaniagenus Holdemania|| id:ebi-a-GCST90017015	0.00181574	26.0196
Anorexia nervosa	rs73139538	G	A	-0.148594	0.0327469	7.77177e-06	genus Holdemaniagenus Holdemania|| id:ebi-a-GCST90017015	0.00143741	20.5903
Anorexia nervosa	rs77293403	A	G	0.164556	0.0341775	1.77468e-06	genus Holdemaniagenus Holdemania|| id:ebi-a-GCST90017015	0.00161803	23.1818
Anorexia nervosa	rs80149660	C	T	-0.232987	0.0519183	6.04213e-06	genus Holdemaniagenus Holdemania|| id:ebi-a-GCST90017015	0.0014059	20.1383
Anorexia nervosa	rs9500080	C	T	0.0926764	0.0178886	4.08517e-07	genus Holdemaniagenus Holdemania|| id:ebi-a-GCST90017015	0.0018729	26.8402
Anorexia nervosa	rs9529719	C	T	-0.074038	0.0160494	5.96664e-06	genus Holdemaniagenus Holdemania|| id:ebi-a-GCST90017015	0.00148555	21.281
Anorexia nervosa	rs967319	T	C	0.0788638	0.0176744	8.38147e-06	genus Holdemaniagenus Holdemania|| id:ebi-a-GCST90017015	0.00138997	19.9098
Anorexia nervosa	rs10048062	C	T	-0.147352	0.0336531	8.58875e-06	genus Howardellagenus Howardella|| id:ebi-a-GCST90017016	0.00133851	19.1718
Anorexia nervosa	rs12452946	A	G	-0.105833	0.0228941	3.80391e-06	genus Howardellagenus Howardella|| id:ebi-a-GCST90017016	0.00149173	21.3695
Anorexia nervosa	rs1484873	G	A	0.227831	0.046335	2.55918e-06	genus Howardellagenus Howardella|| id:ebi-a-GCST90017016	0.00168739	24.1773
Anorexia nervosa	rs17167098	G	A	-0.169366	0.0352068	1.12323e-06	genus Howardellagenus Howardella|| id:ebi-a-GCST90017016	0.00161525	23.1419
Anorexia nervosa	rs2154047	A	C	0.192557	0.0420093	9.97034e-06	genus Howardellagenus Howardella|| id:ebi-a-GCST90017016	0.00146667	21.0101
Anorexia nervosa	rs36081916	T	C	-0.18123	0.0402987	4.70046e-06	genus Howardellagenus Howardella|| id:ebi-a-GCST90017016	0.00141191	20.2245
Anorexia nervosa	rs3791893	A	G	0.147035	0.034023	9.49708e-06	genus Howardellagenus Howardella|| id:ebi-a-GCST90017016	0.00130398	18.6765
Anorexia nervosa	rs609430	T	G	-0.112045	0.0239328	3.34488e-06	genus Howardellagenus Howardella|| id:ebi-a-GCST90017016	0.00152994	21.9178
Anorexia nervosa	rs672217	G	A	0.164146	0.0349993	3.52468e-06	genus Howardellagenus Howardella|| id:ebi-a-GCST90017016	0.00153538	21.9959
Anorexia nervosa	rs901099	T	G	-0.12718	0.0250924	6.5286e-07	genus Howardellagenus Howardella|| id:ebi-a-GCST90017016	0.00179274	25.6894
Anorexia nervosa	rs10044993	A	C	-0.139547	0.0316748	8.06659e-06	genus Hungatellagenus Hungatella|| id:ebi-a-GCST90017017	0.00135509	19.4095
Anorexia nervosa	rs13128780	T	C	-0.149725	0.0312777	1.74997e-06	genus Hungatellagenus Hungatella|| id:ebi-a-GCST90017017	0.00159943	22.915
Anorexia nervosa	rs13249325	T	G	-0.100023	0.0225883	9.6917e-06	genus Hungatellagenus Hungatella|| id:ebi-a-GCST90017017	0.00136893	19.608
Anorexia nervosa	rs17092615	G	A	0.152235	0.0337867	7.37683e-06	genus Hungatellagenus Hungatella|| id:ebi-a-GCST90017017	0.00141731	20.3019
Anorexia nervosa	rs72759041	G	T	-0.126025	0.0282242	3.86091e-06	genus Hungatellagenus Hungatella|| id:ebi-a-GCST90017017	0.0013919	19.9375
Anorexia nervosa	rs10805326	A	G	-0.0775151	0.0139665	3.54544e-08	genus Intestinibactergenus Intestinibacter|| id:ebi-a-GCST90017018	0.00214885	30.8033
Anorexia nervosa	rs11109097	T	C	-0.0624272	0.0138539	5.4949e-06	genus Intestinibactergenus Intestinibacter|| id:ebi-a-GCST90017018	0.00141752	20.305
Anorexia nervosa	rs118030283	G	A	-0.151829	0.0324471	2.67436e-06	genus Intestinibactergenus Intestinibacter|| id:ebi-a-GCST90017018	0.0015284	21.8956
Anorexia nervosa	rs16938435	T	C	-0.112189	0.0235439	1.80098e-06	genus Intestinibactergenus Intestinibacter|| id:ebi-a-GCST90017018	0.00158488	22.7062
Anorexia nervosa	rs2098844	T	C	0.0575295	0.0128416	6.78875e-06	genus Intestinibactergenus Intestinibacter|| id:ebi-a-GCST90017018	0.00140112	20.0698
Anorexia nervosa	rs2702387	G	A	-0.0608559	0.0132145	4.25991e-06	genus Intestinibactergenus Intestinibacter|| id:ebi-a-GCST90017018	0.00148048	21.2082
Anorexia nervosa	rs4327025	G	A	-0.0810346	0.0154397	1.64327e-07	genus Intestinibactergenus Intestinibacter|| id:ebi-a-GCST90017018	0.00192207	27.5463
Anorexia nervosa	rs447950	A	G	0.0628342	0.0136652	5.6391e-06	genus Intestinibactergenus Intestinibacter|| id:ebi-a-GCST90017018	0.00147591	21.1427
Anorexia nervosa	rs478972	C	T	0.142681	0.0297116	1.81991e-06	genus Intestinibactergenus Intestinibacter|| id:ebi-a-GCST90017018	0.00160962	23.0611
Anorexia nervosa	rs6062862	A	G	0.0924508	0.0204658	6.6799e-06	genus Intestinibactergenus Intestinibacter|| id:ebi-a-GCST90017018	0.00142458	20.4063
Anorexia nervosa	rs62430350	T	C	0.151096	0.0351476	6.84227e-06	genus Intestinibactergenus Intestinibacter|| id:ebi-a-GCST90017018	0.00129032	18.4805
Anorexia nervosa	rs68093214	C	T	0.0662258	0.0149877	9.25763e-06	genus Intestinibactergenus Intestinibacter|| id:ebi-a-GCST90017018	0.00136312	19.5247
Anorexia nervosa	rs6875660	C	T	0.0890455	0.0193905	3.05781e-06	genus Intestinibactergenus Intestinibacter|| id:ebi-a-GCST90017018	0.00147214	21.0885
Anorexia nervosa	rs893394	G	A	0.0583322	0.0130729	7.85037e-06	genus Intestinibactergenus Intestinibacter|| id:ebi-a-GCST90017018	0.00138999	19.9101
Anorexia nervosa	rs9348442	C	T	0.099082	0.0221625	6.25936e-06	genus Intestinibactergenus Intestinibacter|| id:ebi-a-GCST90017018	0.00139537	19.9872
Anorexia nervosa	rs10262702	T	C	0.0918017	0.0194885	2.06072e-06	genus Intestinimonasgenus Intestinimonas|| id:ebi-a-GCST90017019	0.00154887	22.1894
Anorexia nervosa	rs11258178	A	G	0.0660742	0.0134139	6.982e-07	genus Intestinimonasgenus Intestinimonas|| id:ebi-a-GCST90017019	0.0016934	24.2635
Anorexia nervosa	rs12226153	A	G	-0.151142	0.0306922	5.12165e-07	genus Intestinimonasgenus Intestinimonas|| id:ebi-a-GCST90017019	0.00169247	24.2501
Anorexia nervosa	rs17067892	C	T	0.107194	0.0250013	6.37926e-06	genus Intestinimonasgenus Intestinimonas|| id:ebi-a-GCST90017019	0.00128351	18.383
Anorexia nervosa	rs1859797	G	A	0.060368	0.0131793	4.1223e-06	genus Intestinimonasgenus Intestinimonas|| id:ebi-a-GCST90017019	0.00146465	20.9811
Anorexia nervosa	rs2276760	A	G	-0.0685233	0.0152546	7.84061e-06	genus Intestinimonasgenus Intestinimonas|| id:ebi-a-GCST90017019	0.00140866	20.1779
Anorexia nervosa	rs2731794	C	T	0.120632	0.0257529	1.91743e-06	genus Intestinimonasgenus Intestinimonas|| id:ebi-a-GCST90017019	0.00153161	21.9418
Anorexia nervosa	rs2930225	T	G	-0.0729524	0.0152948	1.34623e-06	genus Intestinimonasgenus Intestinimonas|| id:ebi-a-GCST90017019	0.00158798	22.7505
Anorexia nervosa	rs4113676	A	C	-0.218507	0.0490152	7.41635e-06	genus Intestinimonasgenus Intestinimonas|| id:ebi-a-GCST90017019	0.00138742	19.8733
Anorexia nervosa	rs4784055	T	C	-0.175324	0.038599	8.71806e-07	genus Intestinimonasgenus Intestinimonas|| id:ebi-a-GCST90017019	0.00144028	20.6315
Anorexia nervosa	rs62240188	G	A	0.130074	0.0267179	2.20308e-06	genus Intestinimonasgenus Intestinimonas|| id:ebi-a-GCST90017019	0.00165424	23.7015
Anorexia nervosa	rs62427239	C	A	0.162658	0.0367647	9.40503e-06	genus Intestinimonasgenus Intestinimonas|| id:ebi-a-GCST90017019	0.00136659	19.5744
Anorexia nervosa	rs6934519	C	T	0.0692373	0.0151154	8.56959e-06	genus Intestinimonasgenus Intestinimonas|| id:ebi-a-GCST90017019	0.00146469	20.9817
Anorexia nervosa	rs716604	A	G	0.0818068	0.0165992	8.56624e-07	genus Intestinimonasgenus Intestinimonas|| id:ebi-a-GCST90017019	0.00169516	24.2887
Anorexia nervosa	rs7170984	T	C	-0.0658116	0.0140767	2.98353e-06	genus Intestinimonasgenus Intestinimonas|| id:ebi-a-GCST90017019	0.00152575	21.8576
Anorexia nervosa	rs72982915	C	T	0.183158	0.0402743	4.91157e-06	genus Intestinimonasgenus Intestinimonas|| id:ebi-a-GCST90017019	0.00144381	20.6822
Anorexia nervosa	rs9823439	C	T	0.0581947	0.0131455	9.85871e-06	genus Intestinimonasgenus Intestinimonas|| id:ebi-a-GCST90017019	0.00136823	19.598
Anorexia nervosa	rs1031599	T	G	0.078627	0.0175644	6.31379e-06	genus Lachnoclostridiumgenus Lachnoclostridium|| id:ebi-a-GCST90017020	0.00139898	20.039
Anorexia nervosa	rs12566975	T	C	-0.0468097	0.0105787	9.57194e-06	genus Lachnoclostridiumgenus Lachnoclostridium|| id:ebi-a-GCST90017020	0.00136696	19.5797
Anorexia nervosa	rs1528479	A	G	0.0497799	0.0111919	9.63984e-06	genus Lachnoclostridiumgenus Lachnoclostridium|| id:ebi-a-GCST90017020	0.00138116	19.7834
Anorexia nervosa	rs1997204	C	T	0.108075	0.0242022	5.97077e-06	genus Lachnoclostridiumgenus Lachnoclostridium|| id:ebi-a-GCST90017020	0.00139213	19.9407
Anorexia nervosa	rs2385421	A	G	0.0746186	0.0180734	7.13724e-06	genus Lachnoclostridiumgenus Lachnoclostridium|| id:ebi-a-GCST90017020	0.00119025	17.0457
Anorexia nervosa	rs3821998	C	A	-0.0864066	0.0192519	6.72048e-06	genus Lachnoclostridiumgenus Lachnoclostridium|| id:ebi-a-GCST90017020	0.0014063	20.144
Anorexia nervosa	rs4738679	A	G	0.0520267	0.011404	4.41754e-06	genus Lachnoclostridiumgenus Lachnoclostridium|| id:ebi-a-GCST90017020	0.00145295	20.8132
Anorexia nervosa	rs6112314	A	C	-0.0561715	0.0108174	2.43215e-07	genus Lachnoclostridiumgenus Lachnoclostridium|| id:ebi-a-GCST90017020	0.00188153	26.9641
Anorexia nervosa	rs615997	T	C	0.0511752	0.0106491	2.0268e-06	genus Lachnoclostridiumgenus Lachnoclostridium|| id:ebi-a-GCST90017020	0.00161189	23.0937
Anorexia nervosa	rs62285313	A	G	0.0864203	0.0181565	1.58332e-06	genus Lachnoclostridiumgenus Lachnoclostridium|| id:ebi-a-GCST90017020	0.00158133	22.6552
Anorexia nervosa	rs72829893	G	T	0.117472	0.0268103	5.57763e-06	genus Lachnoclostridiumgenus Lachnoclostridium|| id:ebi-a-GCST90017020	0.00134037	19.1984
Anorexia nervosa	rs78068103	A	G	0.0886199	0.0194248	3.66522e-06	genus Lachnoclostridiumgenus Lachnoclostridium|| id:ebi-a-GCST90017020	0.00145298	20.8137
Anorexia nervosa	rs789029	C	T	-0.0641288	0.0137974	3.75327e-06	genus Lachnoclostridiumgenus Lachnoclostridium|| id:ebi-a-GCST90017020	0.00150799	21.6029
Anorexia nervosa	rs10093861	G	A	-0.0568869	0.0121152	3.05626e-06	genus Lachnospiraceae FCS020 groupgenus Lachnospiraceae FCS020 group|| id:ebi-a-GCST90017021	0.00153899	22.0477
Anorexia nervosa	rs1254846	A	G	-0.105963	0.0232501	5.59667e-06	genus Lachnospiraceae FCS020 groupgenus Lachnospiraceae FCS020 group|| id:ebi-a-GCST90017021	0.00145001	20.7711
Anorexia nervosa	rs1363769	C	T	0.200628	0.0449372	1.58161e-06	genus Lachnospiraceae FCS020 groupgenus Lachnospiraceae FCS020 group|| id:ebi-a-GCST90017021	0.00139158	19.9329
Anorexia nervosa	rs2322265	C	T	-0.0666305	0.0141577	5.20811e-06	genus Lachnospiraceae FCS020 groupgenus Lachnospiraceae FCS020 group|| id:ebi-a-GCST90017021	0.00154608	22.1493
Anorexia nervosa	rs2862811	C	T	-0.0564927	0.0121736	3.91913e-06	genus Lachnospiraceae FCS020 groupgenus Lachnospiraceae FCS020 group|| id:ebi-a-GCST90017021	0.00150327	21.5351
Anorexia nervosa	rs35035870	T	C	-0.190615	0.0414403	2.62029e-06	genus Lachnospiraceae FCS020 groupgenus Lachnospiraceae FCS020 group|| id:ebi-a-GCST90017021	0.00147696	21.1577
Anorexia nervosa	rs3999074	G	T	-0.0550587	0.0121847	6.55043e-06	genus Lachnospiraceae FCS020 groupgenus Lachnospiraceae FCS020 group|| id:ebi-a-GCST90017021	0.00142543	20.4184
Anorexia nervosa	rs4452603	T	G	0.0604208	0.0135965	8.98194e-06	genus Lachnospiraceae FCS020 groupgenus Lachnospiraceae FCS020 group|| id:ebi-a-GCST90017021	0.00137868	19.7478
Anorexia nervosa	rs7249113	G	A	0.0679483	0.0133496	3.721e-07	genus Lachnospiraceae FCS020 groupgenus Lachnospiraceae FCS020 group|| id:ebi-a-GCST90017021	0.00180791	25.9072
Anorexia nervosa	rs72793667	A	G	-0.116881	0.0246589	1.63422e-06	genus Lachnospiraceae FCS020 groupgenus Lachnospiraceae FCS020 group|| id:ebi-a-GCST90017021	0.0015682	22.4668
Anorexia nervosa	rs9308097	G	A	-0.055381	0.0123659	7.47291e-06	genus Lachnospiraceae FCS020 groupgenus Lachnospiraceae FCS020 group|| id:ebi-a-GCST90017021	0.00140025	20.0572
Anorexia nervosa	rs9788306	C	T	-0.062804	0.0130744	1.38618e-06	genus Lachnospiraceae FCS020 groupgenus Lachnospiraceae FCS020 group|| id:ebi-a-GCST90017021	0.00161055	23.0744
Anorexia nervosa	rs117467633	T	C	-0.169687	0.0383169	9.13314e-06	genus Lachnospiraceae NC2004 groupgenus Lachnospiraceae NC2004 group|| id:ebi-a-GCST90017022	0.00136919	19.6118
Anorexia nervosa	rs12127733	G	A	0.115182	0.0246006	3.10592e-06	genus Lachnospiraceae NC2004 groupgenus Lachnospiraceae NC2004 group|| id:ebi-a-GCST90017022	0.00153022	21.9219
Anorexia nervosa	rs12208226	C	A	-0.154739	0.0340372	9.74833e-06	genus Lachnospiraceae NC2004 groupgenus Lachnospiraceae NC2004 group|| id:ebi-a-GCST90017022	0.0014428	20.6677
Anorexia nervosa	rs12863463	G	A	-0.156365	0.0345372	6.03976e-06	genus Lachnospiraceae NC2004 groupgenus Lachnospiraceae NC2004 group|| id:ebi-a-GCST90017022	0.00143095	20.4977
Anorexia nervosa	rs17067076	G	A	-0.154631	0.0352194	5.61203e-06	genus Lachnospiraceae NC2004 groupgenus Lachnospiraceae NC2004 group|| id:ebi-a-GCST90017022	0.00134582	19.2765
Anorexia nervosa	rs1928659	T	C	0.102522	0.0226445	6.17234e-06	genus Lachnospiraceae NC2004 groupgenus Lachnospiraceae NC2004 group|| id:ebi-a-GCST90017022	0.00143097	20.4979
Anorexia nervosa	rs1929743	T	C	0.0837206	0.0190318	9.05503e-06	genus Lachnospiraceae NC2004 groupgenus Lachnospiraceae NC2004 group|| id:ebi-a-GCST90017022	0.00135102	19.3511
Anorexia nervosa	rs3756315	A	G	-0.0883469	0.0188397	3.32583e-06	genus Lachnospiraceae NC2004 groupgenus Lachnospiraceae NC2004 group|| id:ebi-a-GCST90017022	0.00153501	21.9905
Anorexia nervosa	rs6116753	G	A	0.0994748	0.0209139	2.92247e-06	genus Lachnospiraceae NC2004 groupgenus Lachnospiraceae NC2004 group|| id:ebi-a-GCST90017022	0.00157911	22.6233
Anorexia nervosa	rs2861203	G	A	0.0572304	0.0127279	7.36936e-06	genus Lachnospiraceae ND3007 groupgenus Lachnospiraceae ND3007 group|| id:ebi-a-GCST90017023	0.00141146	20.2181
Anorexia nervosa	rs72776675	T	C	-0.0647067	0.014797	8.71686e-06	genus Lachnospiraceae ND3007 groupgenus Lachnospiraceae ND3007 group|| id:ebi-a-GCST90017023	0.0013351	19.1228
Anorexia nervosa	rs9932954	A	G	-0.0561864	0.0115984	1.24882e-06	genus Lachnospiraceae ND3007 groupgenus Lachnospiraceae ND3007 group|| id:ebi-a-GCST90017023	0.00163794	23.4675
Anorexia nervosa	rs10952110	G	T	0.0487709	0.0109614	9.08113e-06	genus Lachnospiraceae NK4A136 groupgenus Lachnospiraceae NK4A136 group|| id:ebi-a-GCST90017024	0.00138207	19.7965
Anorexia nervosa	rs11263806	A	G	-0.0524615	0.0116758	5.06512e-06	genus Lachnospiraceae NK4A136 groupgenus Lachnospiraceae NK4A136 group|| id:ebi-a-GCST90017024	0.00140941	20.1887
Anorexia nervosa	rs12611395	G	A	0.0902532	0.0199652	5.83042e-06	genus Lachnospiraceae NK4A136 groupgenus Lachnospiraceae NK4A136 group|| id:ebi-a-GCST90017024	0.00142659	20.4352
Anorexia nervosa	rs160061	G	A	-0.0513831	0.0108094	2.12197e-06	genus Lachnospiraceae NK4A136 groupgenus Lachnospiraceae NK4A136 group|| id:ebi-a-GCST90017024	0.00157723	22.5963
Anorexia nervosa	rs28540839	A	C	0.0508285	0.0110591	9.34329e-06	genus Lachnospiraceae NK4A136 groupgenus Lachnospiraceae NK4A136 group|| id:ebi-a-GCST90017024	0.00147461	21.1239
Anorexia nervosa	rs2880566	T	C	0.0599578	0.0134693	5.61423e-06	genus Lachnospiraceae NK4A136 groupgenus Lachnospiraceae NK4A136 group|| id:ebi-a-GCST90017024	0.00138338	19.8153
Anorexia nervosa	rs4955932	T	C	-0.0492283	0.0109388	7.05424e-06	genus Lachnospiraceae NK4A136 groupgenus Lachnospiraceae NK4A136 group|| id:ebi-a-GCST90017024	0.0014139	20.253
Anorexia nervosa	rs59805249	T	C	0.0936162	0.0207982	9.45388e-06	genus Lachnospiraceae NK4A136 groupgenus Lachnospiraceae NK4A136 group|| id:ebi-a-GCST90017024	0.00141442	20.2605
Anorexia nervosa	rs68104925	T	C	-0.0549104	0.0115385	2.36777e-06	genus Lachnospiraceae NK4A136 groupgenus Lachnospiraceae NK4A136 group|| id:ebi-a-GCST90017024	0.00158076	22.647
Anorexia nervosa	rs7073658	G	T	0.0499621	0.0109693	5.26914e-06	genus Lachnospiraceae NK4A136 groupgenus Lachnospiraceae NK4A136 group|| id:ebi-a-GCST90017024	0.00144823	20.7455
Anorexia nervosa	rs73044693	A	G	-0.10758	0.0229884	3.57256e-06	genus Lachnospiraceae NK4A136 groupgenus Lachnospiraceae NK4A136 group|| id:ebi-a-GCST90017024	0.0015287	21.9001
Anorexia nervosa	rs7616165	G	T	-0.230542	0.0483465	2.77389e-06	genus Lachnospiraceae NK4A136 groupgenus Lachnospiraceae NK4A136 group|| id:ebi-a-GCST90017024	0.00158717	22.7389
Anorexia nervosa	rs76193507	A	G	-0.22973	0.0499776	2.93089e-06	genus Lachnospiraceae NK4A136 groupgenus Lachnospiraceae NK4A136 group|| id:ebi-a-GCST90017024	0.00147498	21.1293
Anorexia nervosa	rs7832116	A	G	-0.0714756	0.0151703	3.57084e-06	genus Lachnospiraceae NK4A136 groupgenus Lachnospiraceae NK4A136 group|| id:ebi-a-GCST90017024	0.00154952	22.1987
Anorexia nervosa	rs954878	A	G	-0.0520656	0.0109082	1.78201e-06	genus Lachnospiraceae NK4A136 groupgenus Lachnospiraceae NK4A136 group|| id:ebi-a-GCST90017024	0.00159018	22.7822
Anorexia nervosa	rs2050911	G	A	0.0751466	0.0153934	1.10647e-06	genus Lachnospiraceae UCG001genus Lachnospiraceae UCG001|| id:ebi-a-GCST90017025	0.00166329	23.8314
Anorexia nervosa	rs2371284	C	T	0.0761893	0.0170127	7.55962e-06	genus Lachnospiraceae UCG001genus Lachnospiraceae UCG001|| id:ebi-a-GCST90017025	0.00140015	20.0559
Anorexia nervosa	rs437876	T	C	0.0784637	0.0144768	7.16556e-08	genus Lachnospiraceae UCG001genus Lachnospiraceae UCG001|| id:ebi-a-GCST90017025	0.00204948	29.376
Anorexia nervosa	rs4981345	T	C	-0.0681973	0.0149831	6.08597e-06	genus Lachnospiraceae UCG001genus Lachnospiraceae UCG001|| id:ebi-a-GCST90017025	0.00144626	20.7172
Anorexia nervosa	rs573933	T	C	-0.107898	0.0232346	3.10506e-06	genus Lachnospiraceae UCG001genus Lachnospiraceae UCG001|| id:ebi-a-GCST90017025	0.00150537	21.5653
Anorexia nervosa	rs62496417	T	G	-0.0748504	0.0165681	5.87503e-06	genus Lachnospiraceae UCG001genus Lachnospiraceae UCG001|| id:ebi-a-GCST90017025	0.00142484	20.41
Anorexia nervosa	rs7341608	T	C	-0.0784757	0.0177648	9.48135e-06	genus Lachnospiraceae UCG001genus Lachnospiraceae UCG001|| id:ebi-a-GCST90017025	0.00136239	19.5142
Anorexia nervosa	rs74034332	G	A	0.168045	0.0382637	3.3335e-06	genus Lachnospiraceae UCG001genus Lachnospiraceae UCG001|| id:ebi-a-GCST90017025	0.00134659	19.2876
Anorexia nervosa	rs78848836	A	G	-0.118868	0.0259753	3.38174e-06	genus Lachnospiraceae UCG001genus Lachnospiraceae UCG001|| id:ebi-a-GCST90017025	0.00146189	20.9415
Anorexia nervosa	rs8104225	A	G	0.0892098	0.0197665	8.04211e-06	genus Lachnospiraceae UCG001genus Lachnospiraceae UCG001|| id:ebi-a-GCST90017025	0.00142197	20.3688
Anorexia nervosa	rs9403580	C	T	0.107801	0.0229777	3.46785e-06	genus Lachnospiraceae UCG001genus Lachnospiraceae UCG001|| id:ebi-a-GCST90017025	0.00153641	22.0106
Anorexia nervosa	rs985416	T	C	-0.0970258	0.0181807	1.45589e-07	genus Lachnospiraceae UCG001genus Lachnospiraceae UCG001|| id:ebi-a-GCST90017025	0.00198716	28.4809
Anorexia nervosa	rs11128180	A	G	0.0648288	0.0140126	4.51742e-06	genus Lachnospiraceae UCG004genus Lachnospiraceae UCG004|| id:ebi-a-GCST90017026	0.00149414	21.4042
Anorexia nervosa	rs12072562	T	C	0.133104	0.0303566	7.07375e-06	genus Lachnospiraceae UCG004genus Lachnospiraceae UCG004|| id:ebi-a-GCST90017026	0.00134226	19.2254
Anorexia nervosa	rs12673420	G	A	0.0554351	0.0118375	2.98078e-06	genus Lachnospiraceae UCG004genus Lachnospiraceae UCG004|| id:ebi-a-GCST90017026	0.00153083	21.9306
Anorexia nervosa	rs12747809	A	G	0.062197	0.0125685	8.64868e-07	genus Lachnospiraceae UCG004genus Lachnospiraceae UCG004|| id:ebi-a-GCST90017026	0.00170912	24.4891
Anorexia nervosa	rs12894272	G	A	-0.0579792	0.0125229	4.3395e-06	genus Lachnospiraceae UCG004genus Lachnospiraceae UCG004|| id:ebi-a-GCST90017026	0.00149633	21.4355
Anorexia nervosa	rs233486	G	A	0.0799088	0.017766	6.28463e-06	genus Lachnospiraceae UCG004genus Lachnospiraceae UCG004|| id:ebi-a-GCST90017026	0.00141234	20.2307
Anorexia nervosa	rs2444793	T	C	0.0542433	0.0118188	4.77079e-06	genus Lachnospiraceae UCG004genus Lachnospiraceae UCG004|| id:ebi-a-GCST90017026	0.00147045	21.0642
Anorexia nervosa	rs2726805	A	G	0.0548397	0.0120844	6.30406e-06	genus Lachnospiraceae UCG004genus Lachnospiraceae UCG004|| id:ebi-a-GCST90017026	0.00143766	20.594
Anorexia nervosa	rs2882478	G	A	-0.0577091	0.0118338	1.20812e-06	genus Lachnospiraceae UCG004genus Lachnospiraceae UCG004|| id:ebi-a-GCST90017026	0.00165982	23.7815
Anorexia nervosa	rs35182105	A	G	-0.109724	0.024221	4.86508e-06	genus Lachnospiraceae UCG004genus Lachnospiraceae UCG004|| id:ebi-a-GCST90017026	0.00143265	20.522
Anorexia nervosa	rs6656451	T	C	0.05436	0.011947	5.56775e-06	genus Lachnospiraceae UCG004genus Lachnospiraceae UCG004|| id:ebi-a-GCST90017026	0.00144529	20.7034
Anorexia nervosa	rs7629954	A	G	0.108441	0.023825	5.77218e-06	genus Lachnospiraceae UCG004genus Lachnospiraceae UCG004|| id:ebi-a-GCST90017026	0.00144622	20.7167
Anorexia nervosa	rs10741777	T	C	-0.0973842	0.0194791	7.68652e-07	genus Lachnospiraceae UCG008genus Lachnospiraceae UCG008|| id:ebi-a-GCST90017027	0.00174431	24.9942
Anorexia nervosa	rs10793103	T	C	-0.0974344	0.0181279	9.34932e-08	genus Lachnospiraceae UCG008genus Lachnospiraceae UCG008|| id:ebi-a-GCST90017027	0.00201556	28.8888
Anorexia nervosa	rs10801803	G	A	-0.117029	0.0243085	1.4003e-06	genus Lachnospiraceae UCG008genus Lachnospiraceae UCG008|| id:ebi-a-GCST90017027	0.00161774	23.1777
Anorexia nervosa	rs13024781	T	C	-0.0798769	0.0168846	2.29166e-06	genus Lachnospiraceae UCG008genus Lachnospiraceae UCG008|| id:ebi-a-GCST90017027	0.00156216	22.38
Anorexia nervosa	rs57091572	A	G	-0.110443	0.0235801	2.85825e-06	genus Lachnospiraceae UCG008genus Lachnospiraceae UCG008|| id:ebi-a-GCST90017027	0.00153131	21.9374
Anorexia nervosa	rs57254474	G	A	0.0886512	0.0199045	6.92054e-06	genus Lachnospiraceae UCG008genus Lachnospiraceae UCG008|| id:ebi-a-GCST90017027	0.00138486	19.8366
Anorexia nervosa	rs61944774	A	G	0.179838	0.0393797	6.34118e-06	genus Lachnospiraceae UCG008genus Lachnospiraceae UCG008|| id:ebi-a-GCST90017027	0.00145589	20.8554
Anorexia nervosa	rs62277846	C	T	0.102292	0.0212319	1.58891e-06	genus Lachnospiraceae UCG008genus Lachnospiraceae UCG008|| id:ebi-a-GCST90017027	0.00162011	23.2116
Anorexia nervosa	rs67078837	T	C	-0.0845848	0.0170693	7.68192e-07	genus Lachnospiraceae UCG008genus Lachnospiraceae UCG008|| id:ebi-a-GCST90017027	0.00171376	24.5558
Anorexia nervosa	rs75356640	G	A	0.136523	0.0303128	9.83196e-06	genus Lachnospiraceae UCG008genus Lachnospiraceae UCG008|| id:ebi-a-GCST90017027	0.00141608	20.2843
Anorexia nervosa	rs955844	A	C	0.112064	0.0228369	1.80992e-06	genus Lachnospiraceae UCG008genus Lachnospiraceae UCG008|| id:ebi-a-GCST90017027	0.00168062	24.0801
Anorexia nervosa	rs10414815	C	T	-0.10453	0.0230253	4.23975e-06	genus Lachnospiraceae UCG010genus Lachnospiraceae UCG010|| id:ebi-a-GCST90017028	0.00143876	20.6097
Anorexia nervosa	rs11192447	A	G	0.126592	0.024345	4.68954e-07	genus Lachnospiraceae UCG010genus Lachnospiraceae UCG010|| id:ebi-a-GCST90017028	0.00188675	27.0391
Anorexia nervosa	rs12346653	C	T	0.0657686	0.0139569	2.70321e-06	genus Lachnospiraceae UCG010genus Lachnospiraceae UCG010|| id:ebi-a-GCST90017028	0.00154999	22.2054
Anorexia nervosa	rs17730011	G	A	-0.0702357	0.015706	7.84603e-06	genus Lachnospiraceae UCG010genus Lachnospiraceae UCG010|| id:ebi-a-GCST90017028	0.00139611	19.9979
Anorexia nervosa	rs2833528	T	C	0.0562148	0.0127763	9.91996e-06	genus Lachnospiraceae UCG010genus Lachnospiraceae UCG010|| id:ebi-a-GCST90017028	0.00135159	19.3594
Anorexia nervosa	rs336138	G	T	0.0779543	0.0171865	7.48411e-06	genus Lachnospiraceae UCG010genus Lachnospiraceae UCG010|| id:ebi-a-GCST90017028	0.00143623	20.5734
Anorexia nervosa	rs4576377	C	A	0.0572001	0.0127043	7.63062e-06	genus Lachnospiraceae UCG010genus Lachnospiraceae UCG010|| id:ebi-a-GCST90017028	0.00141521	20.2718
Anorexia nervosa	rs72894957	G	A	0.222263	0.0486425	5.68434e-06	genus Lachnospiraceae UCG010genus Lachnospiraceae UCG010|| id:ebi-a-GCST90017028	0.00145751	20.8787
Anorexia nervosa	rs74315802	G	T	0.0867262	0.0183477	3.19007e-06	genus Lachnospiraceae UCG010genus Lachnospiraceae UCG010|| id:ebi-a-GCST90017028	0.00155956	22.3428
Anorexia nervosa	rs9981767	A	C	0.0655062	0.0131994	9.96369e-07	genus Lachnospiraceae UCG010genus Lachnospiraceae UCG010|| id:ebi-a-GCST90017028	0.0017189	24.6295
Anorexia nervosa	rs56791201	C	T	-0.051823	0.0110697	2.9282e-06	genus Lachnospiragenus Lachnospira|| id:ebi-a-GCST90017029	0.00152986	21.9166
Anorexia nervosa	rs11674854	C	T	-0.0852686	0.0176504	1.59199e-06	genus Lactobacillusgenus Lactobacillus|| id:ebi-a-GCST90017030	0.00162893	23.3383
Anorexia nervosa	rs12693845	C	T	-0.0805447	0.0177429	8.96314e-06	genus Lactobacillusgenus Lactobacillus|| id:ebi-a-GCST90017030	0.00143861	20.6075
Anorexia nervosa	rs1530559	G	A	0.0804001	0.0178207	4.93106e-06	genus Lactobacillusgenus Lactobacillus|| id:ebi-a-GCST90017030	0.00142098	20.3547
Anorexia nervosa	rs16861661	G	A	-0.183147	0.038148	1.27809e-06	genus Lactobacillusgenus Lactobacillus|| id:ebi-a-GCST90017030	0.00160879	23.0492
Anorexia nervosa	rs62314653	C	A	0.187692	0.0394585	2.24383e-06	genus Lactobacillusgenus Lactobacillus|| id:ebi-a-GCST90017030	0.00157931	22.6261
Anorexia nervosa	rs7399658	G	A	-0.107134	0.0221883	3.12097e-06	genus Lactobacillusgenus Lactobacillus|| id:ebi-a-GCST90017030	0.0016272	23.3135
Anorexia nervosa	rs75127669	C	A	0.139784	0.0310414	6.83439e-06	genus Lactobacillusgenus Lactobacillus|| id:ebi-a-GCST90017030	0.00141566	20.2783
Anorexia nervosa	rs768253	T	G	-0.079195	0.0171791	4.24766e-06	genus Lactobacillusgenus Lactobacillus|| id:ebi-a-GCST90017030	0.00148352	21.2518
Anorexia nervosa	rs77478751	A	G	-0.219886	0.0475759	7.32706e-06	genus Lactobacillusgenus Lactobacillus|| id:ebi-a-GCST90017030	0.00149113	21.361
Anorexia nervosa	rs921925	A	C	0.0985077	0.0203229	9.71673e-07	genus Lactobacillusgenus Lactobacillus|| id:ebi-a-GCST90017030	0.00163983	23.4947
Anorexia nervosa	rs10417872	G	T	-0.118306	0.024522	1.28677e-06	genus Lactococcusgenus Lactococcus|| id:ebi-a-GCST90017031	0.00162457	23.2756
Anorexia nervosa	rs123059	C	T	0.13671	0.0274694	1.26561e-06	genus Lactococcusgenus Lactococcus|| id:ebi-a-GCST90017031	0.0017286	24.7686
Anorexia nervosa	rs12621813	G	A	0.108423	0.0239978	6.6083e-06	genus Lactococcusgenus Lactococcus|| id:ebi-a-GCST90017031	0.00142503	20.4127
Anorexia nervosa	rs17168302	G	A	0.191857	0.0424761	6.28608e-06	genus Lactococcusgenus Lactococcus|| id:ebi-a-GCST90017031	0.00142426	20.4017
Anorexia nervosa	rs2293361	C	T	-0.199221	0.0430969	1.39592e-06	genus Lactococcusgenus Lactococcus|| id:ebi-a-GCST90017031	0.00149167	21.3687
Anorexia nervosa	rs4766997	C	T	0.114599	0.023839	2.06144e-06	genus Lactococcusgenus Lactococcus|| id:ebi-a-GCST90017031	0.00161297	23.1092
Anorexia nervosa	rs55910161	C	T	0.146426	0.0307367	2.36211e-06	genus Lactococcusgenus Lactococcus|| id:ebi-a-GCST90017031	0.00158408	22.6946
Anorexia nervosa	rs6674304	C	T	0.200758	0.0442121	6.1776e-06	genus Lactococcusgenus Lactococcus|| id:ebi-a-GCST90017031	0.0014394	20.6188
Anorexia nervosa	rs7992246	C	T	-0.104232	0.0230786	4.44723e-06	genus Lactococcusgenus Lactococcus|| id:ebi-a-GCST90017031	0.00142399	20.3978
Anorexia nervosa	rs11620597	T	C	0.119479	0.0271688	7.80171e-06	genus Marvinbryantiagenus Marvinbryantia|| id:ebi-a-GCST90017032	0.0013502	19.3394
Anorexia nervosa	rs1187983	C	T	-0.0935456	0.0193174	2.02428e-06	genus Marvinbryantiagenus Marvinbryantia|| id:ebi-a-GCST90017032	0.00163674	23.4504
Anorexia nervosa	rs146541147	G	A	0.118845	0.0268423	6.86294e-06	genus Marvinbryantiagenus Marvinbryantia|| id:ebi-a-GCST90017032	0.00136858	19.603
Anorexia nervosa	rs2724813	G	A	0.0840769	0.0167551	6.28449e-07	genus Marvinbryantiagenus Marvinbryantia|| id:ebi-a-GCST90017032	0.00175727	25.1802
Anorexia nervosa	rs2842896	C	T	-0.0649396	0.0131146	7.25371e-07	genus Marvinbryantiagenus Marvinbryantia|| id:ebi-a-GCST90017032	0.00171123	24.5194
Anorexia nervosa	rs2863363	G	A	-0.0634861	0.0136323	3.11279e-06	genus Marvinbryantiagenus Marvinbryantia|| id:ebi-a-GCST90017032	0.00151392	21.688
Anorexia nervosa	rs3125832	A	C	0.0679323	0.015012	5.02736e-06	genus Marvinbryantiagenus Marvinbryantia|| id:ebi-a-GCST90017032	0.00142954	20.4774
Anorexia nervosa	rs61884471	G	A	0.124426	0.0248431	1.01163e-06	genus Marvinbryantiagenus Marvinbryantia|| id:ebi-a-GCST90017032	0.00175062	25.0848
Anorexia nervosa	rs72948274	A	C	-0.126354	0.0272212	3.25912e-06	genus Marvinbryantiagenus Marvinbryantia|| id:ebi-a-GCST90017032	0.00150402	21.5458
Anorexia nervosa	rs8006832	G	T	-0.0952415	0.0216699	6.58082e-06	genus Marvinbryantiagenus Marvinbryantia|| id:ebi-a-GCST90017032	0.00134864	19.317
Anorexia nervosa	rs10202904	G	T	0.112811	0.0239106	3.08546e-06	genus Methanobrevibactergenus Methanobrevibacter|| id:ebi-a-GCST90017033	0.00155378	22.2598
Anorexia nervosa	rs1334944	T	C	0.115197	0.0255492	7.61377e-06	genus Methanobrevibactergenus Methanobrevibacter|| id:ebi-a-GCST90017033	0.00141923	20.3295
Anorexia nervosa	rs4802933	G	A	0.135628	0.0308139	9.73823e-06	genus Methanobrevibactergenus Methanobrevibacter|| id:ebi-a-GCST90017033	0.00135257	19.3734
Anorexia nervosa	rs6776814	T	C	-0.188956	0.0419905	8.04896e-06	genus Methanobrevibactergenus Methanobrevibacter|| id:ebi-a-GCST90017033	0.00141367	20.2497
Anorexia nervosa	rs76029318	T	C	0.222849	0.0454319	1.07552e-06	genus Methanobrevibactergenus Methanobrevibacter|| id:ebi-a-GCST90017033	0.00167924	24.0602
Anorexia nervosa	rs894996	C	A	0.214213	0.0456045	3.81566e-06	genus Methanobrevibactergenus Methanobrevibacter|| id:ebi-a-GCST90017033	0.0015401	22.0636
Anorexia nervosa	rs10093869	A	G	-0.0577795	0.0125389	3.67443e-06	genus Odoribactergenus Odoribacter|| id:ebi-a-GCST90017034	0.00148227	21.2338
Anorexia nervosa	rs10423795	T	C	-0.0550695	0.0121164	6.5793e-06	genus Odoribactergenus Odoribacter|| id:ebi-a-GCST90017034	0.00144208	20.6574
Anorexia nervosa	rs28417404	A	G	-0.0726896	0.0161372	3.68036e-06	genus Odoribactergenus Odoribacter|| id:ebi-a-GCST90017034	0.0014165	20.2903
Anorexia nervosa	rs4793970	A	G	-0.0576329	0.0129154	6.02698e-06	genus Odoribactergenus Odoribacter|| id:ebi-a-GCST90017034	0.00139016	19.9125
Anorexia nervosa	rs6856150	A	G	-0.0881922	0.0194146	6.05954e-06	genus Odoribactergenus Odoribacter|| id:ebi-a-GCST90017034	0.00144052	20.635
Anorexia nervosa	rs74553962	T	G	0.121449	0.0264106	9.48681e-06	genus Odoribactergenus Odoribacter|| id:ebi-a-GCST90017034	0.00147616	21.1462
Anorexia nervosa	rs77779484	G	A	-0.133489	0.0268526	6.56251e-07	genus Odoribactergenus Odoribacter|| id:ebi-a-GCST90017034	0.00172469	24.7126
Anorexia nervosa	rs1035588	A	G	-0.108148	0.0236848	4.85501e-06	genus Olsenellagenus Olsenella|| id:ebi-a-GCST90017035	0.00145548	20.8496
Anorexia nervosa	rs17148768	G	A	0.140434	0.0295602	2.19842e-06	genus Olsenellagenus Olsenella|| id:ebi-a-GCST90017035	0.00157539	22.5699
Anorexia nervosa	rs2759329	A	G	0.111131	0.0237218	3.43202e-06	genus Olsenellagenus Olsenella|| id:ebi-a-GCST90017035	0.00153198	21.947
Anorexia nervosa	rs35225860	A	G	-0.223604	0.0482391	3.87044e-06	genus Olsenellagenus Olsenella|| id:ebi-a-GCST90017035	0.00149986	21.4863
Anorexia nervosa	rs6046522	C	T	0.122938	0.0269928	4.48456e-06	genus Olsenellagenus Olsenella|| id:ebi-a-GCST90017035	0.00144807	20.7432
Anorexia nervosa	rs61090148	A	G	-0.104783	0.0231343	6.43724e-06	genus Olsenellagenus Olsenella|| id:ebi-a-GCST90017035	0.00143215	20.5149
Anorexia nervosa	rs62112538	C	T	-0.19943	0.0407033	1.1882e-06	genus Olsenellagenus Olsenella|| id:ebi-a-GCST90017035	0.00167547	24.0061
Anorexia nervosa	rs72691585	C	A	-0.249079	0.0520814	2.95291e-06	genus Olsenellagenus Olsenella|| id:ebi-a-GCST90017035	0.00159646	22.8723
Anorexia nervosa	rs7540303	C	T	0.108044	0.023638	5.32023e-06	genus Olsenellagenus Olsenella|| id:ebi-a-GCST90017035	0.00145844	20.892
Anorexia nervosa	rs8066522	A	G	0.106529	0.0240379	9.70085e-06	genus Olsenellagenus Olsenella|| id:ebi-a-GCST90017035	0.00137116	19.6401
Anorexia nervosa	rs9460691	C	A	0.119966	0.0268645	7.2835e-06	genus Olsenellagenus Olsenella|| id:ebi-a-GCST90017035	0.00139218	19.9415
Anorexia nervosa	rs11627628	T	C	0.143961	0.0290223	1.00921e-06	genus Oscillibactergenus Oscillibacter|| id:ebi-a-GCST90017036	0.0017172	24.6052
Anorexia nervosa	rs11990279	T	C	-0.0824934	0.0180457	4.94299e-06	genus Oscillibactergenus Oscillibacter|| id:ebi-a-GCST90017036	0.00145881	20.8973
Anorexia nervosa	rs12649930	T	G	0.121589	0.0259612	4.09383e-06	genus Oscillibactergenus Oscillibacter|| id:ebi-a-GCST90017036	0.00153114	21.9351
Anorexia nervosa	rs133832	A	C	-0.0795527	0.0162411	1.1472e-06	genus Oscillibactergenus Oscillibacter|| id:ebi-a-GCST90017036	0.00167453	23.9927
Anorexia nervosa	rs16866406	A	G	0.0988765	0.0208795	3.07822e-06	genus Oscillibactergenus Oscillibacter|| id:ebi-a-GCST90017036	0.00156534	22.4257
Anorexia nervosa	rs16934185	A	G	-0.129568	0.028157	4.38036e-06	genus Oscillibactergenus Oscillibacter|| id:ebi-a-GCST90017036	0.00147816	21.175
Anorexia nervosa	rs234108	A	G	0.0749553	0.0152632	9.16326e-07	genus Oscillibactergenus Oscillibacter|| id:ebi-a-GCST90017036	0.00168316	24.1165
Anorexia nervosa	rs36095275	C	T	-0.0752368	0.0156861	1.39627e-06	genus Oscillibactergenus Oscillibacter|| id:ebi-a-GCST90017036	0.00160574	23.0054
Anorexia nervosa	rs4506202	G	A	0.0711323	0.0152261	3.20826e-06	genus Oscillibactergenus Oscillibacter|| id:ebi-a-GCST90017036	0.00152348	21.8251
Anorexia nervosa	rs61883564	A	G	-0.101351	0.0221016	3.38712e-06	genus Oscillibactergenus Oscillibacter|| id:ebi-a-GCST90017036	0.00146796	21.0285
Anorexia nervosa	rs62206502	A	C	0.0681423	0.0151349	6.59888e-06	genus Oscillibactergenus Oscillibacter|| id:ebi-a-GCST90017036	0.00141515	20.271
Anorexia nervosa	rs75453768	G	T	0.12212	0.0268629	5.34737e-06	genus Oscillibactergenus Oscillibacter|| id:ebi-a-GCST90017036	0.00144272	20.6665
Anorexia nervosa	rs761240	G	T	0.17664	0.0388812	2.0384e-06	genus Oscillibactergenus Oscillibacter|| id:ebi-a-GCST90017036	0.00144084	20.6395
Anorexia nervosa	rs9393920	G	A	0.0744662	0.0151081	9.92247e-07	genus Oscillibactergenus Oscillibacter|| id:ebi-a-GCST90017036	0.00169553	24.294
Anorexia nervosa	rs12206468	G	A	-0.133016	0.0269733	1.04222e-06	genus Oscillospiragenus Oscillospira|| id:ebi-a-GCST90017037	0.00169724	24.3187
Anorexia nervosa	rs12925026	T	C	0.13559	0.030678	9.31022e-06	genus Oscillospiragenus Oscillospira|| id:ebi-a-GCST90017037	0.0013638	19.5345
Anorexia nervosa	rs1954532	C	T	0.0826246	0.0175252	2.26772e-06	genus Oscillospiragenus Oscillospira|| id:ebi-a-GCST90017037	0.00155153	22.2276
Anorexia nervosa	rs28889936	A	C	0.114051	0.0252838	3.36589e-06	genus Oscillospiragenus Oscillospira|| id:ebi-a-GCST90017037	0.00142049	20.3476
Anorexia nervosa	rs62422654	C	T	0.0898456	0.0198088	6.46755e-06	genus Oscillospiragenus Oscillospira|| id:ebi-a-GCST90017037	0.00143614	20.572
Anorexia nervosa	rs72866977	A	C	-0.130569	0.0281674	5.62704e-06	genus Oscillospiragenus Oscillospira|| id:ebi-a-GCST90017037	0.00149995	21.4875
Anorexia nervosa	rs751183	C	T	0.0774322	0.0172216	6.85125e-06	genus Oscillospiragenus Oscillospira|| id:ebi-a-GCST90017037	0.00141132	20.216
Anorexia nervosa	rs8076323	A	G	0.0715392	0.0156539	5.61319e-06	genus Oscillospiragenus Oscillospira|| id:ebi-a-GCST90017037	0.00145798	20.8854
Anorexia nervosa	rs10464997	G	A	0.137691	0.0294804	3.29754e-06	genus Oxalobactergenus Oxalobacter|| id:ebi-a-GCST90017038	0.00152274	21.8145
Anorexia nervosa	rs11108500	A	G	-0.199099	0.0427327	3.74283e-06	genus Oxalobactergenus Oxalobacter|| id:ebi-a-GCST90017038	0.00151531	21.7079
Anorexia nervosa	rs111966731	T	C	0.213114	0.047162	7.29861e-06	genus Oxalobactergenus Oxalobacter|| id:ebi-a-GCST90017038	0.00142548	20.4192
Anorexia nervosa	rs12002250	A	C	0.217122	0.0466317	1.41504e-06	genus Oxalobactergenus Oxalobacter|| id:ebi-a-GCST90017038	0.00151332	21.6793
Anorexia nervosa	rs1569853	T	C	-0.138078	0.0296981	3.64502e-06	genus Oxalobactergenus Oxalobacter|| id:ebi-a-GCST90017038	0.00150896	21.6168
Anorexia nervosa	rs36057338	G	T	0.207847	0.0421439	8.79812e-07	genus Oxalobactergenus Oxalobacter|| id:ebi-a-GCST90017038	0.00169755	24.3231
Anorexia nervosa	rs3862635	C	T	-0.172142	0.0394026	9.18692e-06	genus Oxalobactergenus Oxalobacter|| id:ebi-a-GCST90017038	0.00133256	19.0864
Anorexia nervosa	rs4428215	G	A	0.130293	0.0242237	7.51069e-08	genus Oxalobactergenus Oxalobacter|| id:ebi-a-GCST90017038	0.00201849	28.9309
Anorexia nervosa	rs6000536	C	T	-0.130992	0.0253804	2.06054e-07	genus Oxalobactergenus Oxalobacter|| id:ebi-a-GCST90017038	0.00185878	26.6374
Anorexia nervosa	rs6993398	G	A	0.127217	0.0278855	7.12771e-06	genus Oxalobactergenus Oxalobacter|| id:ebi-a-GCST90017038	0.00145293	20.8129
Anorexia nervosa	rs736744	T	C	-0.117882	0.0211262	2.57472e-08	genus Oxalobactergenus Oxalobacter|| id:ebi-a-GCST90017038	0.00217195	31.1352
Anorexia nervosa	rs114567323	T	C	0.186478	0.0405199	5.65484e-06	genus Parabacteroidesgenus Parabacteroides|| id:ebi-a-GCST90017039	0.00147849	21.1796
Anorexia nervosa	rs115602804	G	A	0.10308	0.0222736	1.93059e-06	genus Parabacteroidesgenus Parabacteroides|| id:ebi-a-GCST90017039	0.00149507	21.4175
Anorexia nervosa	rs4236095	A	G	-0.0761961	0.0157042	1.93143e-06	genus Parabacteroidesgenus Parabacteroides|| id:ebi-a-GCST90017039	0.00164309	23.5415
Anorexia nervosa	rs60884758	C	T	-0.0702667	0.0142249	5.7069e-07	genus Parabacteroidesgenus Parabacteroides|| id:ebi-a-GCST90017039	0.00170295	24.4006
Anorexia nervosa	rs6657302	T	C	-0.10452	0.0225521	9.75708e-06	genus Parabacteroidesgenus Parabacteroides|| id:ebi-a-GCST90017039	0.00149939	21.4795
Anorexia nervosa	rs7298818	C	T	0.0888832	0.0200902	8.53631e-06	genus Parabacteroidesgenus Parabacteroides|| id:ebi-a-GCST90017039	0.00136653	19.5736
Anorexia nervosa	rs10842464	C	T	0.0758215	0.0172568	6.59721e-06	genus Paraprevotellagenus Paraprevotella|| id:ebi-a-GCST90017040	0.00134779	19.3048
Anorexia nervosa	rs140997932	T	C	-0.162376	0.0354178	2.1112e-06	genus Paraprevotellagenus Paraprevotella|| id:ebi-a-GCST90017040	0.00146725	21.0184
Anorexia nervosa	rs145020347	A	G	-0.12465	0.0262323	4.03005e-06	genus Paraprevotellagenus Paraprevotella|| id:ebi-a-GCST90017040	0.00157605	22.5794
Anorexia nervosa	rs17109926	A	G	-0.0988335	0.0216172	6.75274e-06	genus Paraprevotellagenus Paraprevotella|| id:ebi-a-GCST90017040	0.00145921	20.903
Anorexia nervosa	rs17785622	A	G	0.248065	0.0524304	1.92659e-06	genus Paraprevotellagenus Paraprevotella|| id:ebi-a-GCST90017040	0.00156253	22.3854
Anorexia nervosa	rs2081023	A	G	-0.122561	0.0236507	2.63797e-07	genus Paraprevotellagenus Paraprevotella|| id:ebi-a-GCST90017040	0.00187389	26.8545
Anorexia nervosa	rs3008582	T	C	0.10572	0.0227246	4.35993e-06	genus Paraprevotellagenus Paraprevotella|| id:ebi-a-GCST90017040	0.0015108	21.6432
Anorexia nervosa	rs3801748	G	A	0.0779721	0.0171691	5.20176e-06	genus Paraprevotellagenus Paraprevotella|| id:ebi-a-GCST90017040	0.00143979	20.6245
Anorexia nervosa	rs4756632	G	T	-0.138905	0.0289897	3.81751e-06	genus Paraprevotellagenus Paraprevotella|| id:ebi-a-GCST90017040	0.00160249	22.9588
Anorexia nervosa	rs4767113	C	T	0.0882466	0.018382	2.14358e-06	genus Paraprevotellagenus Paraprevotella|| id:ebi-a-GCST90017040	0.00160862	23.0468
Anorexia nervosa	rs7240324	T	G	-0.10229	0.0226948	5.95895e-06	genus Paraprevotellagenus Paraprevotella|| id:ebi-a-GCST90017040	0.00141821	20.3149
Anorexia nervosa	rs9602779	A	C	-0.106692	0.0220264	6.9274e-07	genus Paraprevotellagenus Paraprevotella|| id:ebi-a-GCST90017040	0.0016376	23.4626
Anorexia nervosa	rs9900242	A	G	-0.0852967	0.0175212	1.14067e-06	genus Paraprevotellagenus Paraprevotella|| id:ebi-a-GCST90017040	0.00165409	23.6994
Anorexia nervosa	rs10899911	A	G	-0.0717102	0.0148151	1.15271e-06	genus Parasutterellagenus Parasutterella|| id:ebi-a-GCST90017041	0.00163525	23.4289
Anorexia nervosa	rs11715853	G	A	-0.0662952	0.0146114	6.22917e-06	genus Parasutterellagenus Parasutterella|| id:ebi-a-GCST90017041	0.00143714	20.5864
Anorexia nervosa	rs2090816	C	A	-0.0840967	0.0177315	2.89714e-06	genus Parasutterellagenus Parasutterella|| id:ebi-a-GCST90017041	0.0015701	22.494
Anorexia nervosa	rs2387977	T	C	-0.0681778	0.0134756	5.38481e-07	genus Parasutterellagenus Parasutterella|| id:ebi-a-GCST90017041	0.00178631	25.597
Anorexia nervosa	rs35055552	T	C	0.109554	0.0235433	3.3485e-06	genus Parasutterellagenus Parasutterella|| id:ebi-a-GCST90017041	0.0015115	21.6532
Anorexia nervosa	rs55877868	A	C	-0.104458	0.0228089	2.87071e-06	genus Parasutterellagenus Parasutterella|| id:ebi-a-GCST90017041	0.00146413	20.9737
Anorexia nervosa	rs62273907	A	G	0.229468	0.0502262	5.88383e-06	genus Parasutterellagenus Parasutterella|| id:ebi-a-GCST90017041	0.00145711	20.8729
Anorexia nervosa	rs6809952	G	A	-0.0684957	0.0150892	8.13355e-06	genus Parasutterellagenus Parasutterella|| id:ebi-a-GCST90017041	0.00143851	20.606
Anorexia nervosa	rs6828768	C	T	0.0636852	0.0132645	1.78328e-06	genus Parasutterellagenus Parasutterella|| id:ebi-a-GCST90017041	0.00160893	23.0513
Anorexia nervosa	rs7303158	C	T	0.0646859	0.0134256	1.32776e-06	genus Parasutterellagenus Parasutterella|| id:ebi-a-GCST90017041	0.00162028	23.2141
Anorexia nervosa	rs7311004	C	T	0.0617522	0.0136438	5.92052e-06	genus Parasutterellagenus Parasutterella|| id:ebi-a-GCST90017041	0.00143006	20.4849
Anorexia nervosa	rs7572229	A	G	-0.066273	0.0132736	6.31699e-07	genus Parasutterellagenus Parasutterella|| id:ebi-a-GCST90017041	0.00173973	24.9285
Anorexia nervosa	rs78383039	T	C	-0.146315	0.0297119	1.57438e-06	genus Parasutterellagenus Parasutterella|| id:ebi-a-GCST90017041	0.00169248	24.2503
Anorexia nervosa	rs8039785	G	T	-0.0618345	0.0133	3.62093e-06	genus Parasutterellagenus Parasutterella|| id:ebi-a-GCST90017041	0.00150885	21.6152
Anorexia nervosa	rs823424	G	A	-0.0713448	0.0156958	4.95291e-06	genus Parasutterellagenus Parasutterella|| id:ebi-a-GCST90017041	0.00144236	20.6613
Anorexia nervosa	rs10031059	C	T	0.121167	0.0225844	1.23637e-07	genus Peptococcusgenus Peptococcus|| id:ebi-a-GCST90017042	0.00200827	28.784
Anorexia nervosa	rs11001941	G	A	-0.195611	0.0392217	1.32859e-06	genus Peptococcusgenus Peptococcus|| id:ebi-a-GCST90017042	0.00173589	24.8733
Anorexia nervosa	rs12069354	C	T	0.16763	0.0379501	9.28346e-06	genus Peptococcusgenus Peptococcus|| id:ebi-a-GCST90017042	0.00136216	19.5109
Anorexia nervosa	rs2054133	A	G	-0.0895433	0.0188332	2.14166e-06	genus Peptococcusgenus Peptococcus|| id:ebi-a-GCST90017042	0.00157788	22.6057
Anorexia nervosa	rs36121075	A	G	-0.14067	0.030628	6.98715e-06	genus Peptococcusgenus Peptococcus|| id:ebi-a-GCST90017042	0.00147254	21.0943
Anorexia nervosa	rs5770862	T	C	0.162018	0.0356813	3.21959e-06	genus Peptococcusgenus Peptococcus|| id:ebi-a-GCST90017042	0.00143934	20.6179
Anorexia nervosa	rs6918730	A	G	-0.135311	0.0289742	1.14731e-06	genus Peptococcusgenus Peptococcus|| id:ebi-a-GCST90017042	0.00152238	21.8094
Anorexia nervosa	rs7033353	G	T	-0.090152	0.018995	2.21958e-06	genus Peptococcusgenus Peptococcus|| id:ebi-a-GCST90017042	0.00157228	22.5254
Anorexia nervosa	rs72850165	T	C	-0.134304	0.0300423	5.74156e-06	genus Peptococcusgenus Peptococcus|| id:ebi-a-GCST90017042	0.00139524	19.9853
Anorexia nervosa	rs74592222	G	A	0.137957	0.0302965	8.55342e-06	genus Peptococcusgenus Peptococcus|| id:ebi-a-GCST90017042	0.00144749	20.7349
Anorexia nervosa	rs77681628	C	T	0.200307	0.0387328	2.68838e-07	genus Peptococcusgenus Peptococcus|| id:ebi-a-GCST90017042	0.00186623	26.7445
Anorexia nervosa	rs11929846	T	C	-0.0697199	0.0157969	8.88423e-06	genus Phascolarctobacteriumgenus Phascolarctobacterium|| id:ebi-a-GCST90017043	0.00135994	19.4791
Anorexia nervosa	rs12618201	A	G	0.0641657	0.0138202	3.37699e-06	genus Phascolarctobacteriumgenus Phascolarctobacterium|| id:ebi-a-GCST90017043	0.00150475	21.5564
Anorexia nervosa	rs1264476	G	T	-0.0767335	0.0166041	4.29566e-06	genus Phascolarctobacteriumgenus Phascolarctobacterium|| id:ebi-a-GCST90017043	0.00149085	21.357
Anorexia nervosa	rs56069061	G	A	-0.111306	0.0230694	1.87176e-06	genus Phascolarctobacteriumgenus Phascolarctobacterium|| id:ebi-a-GCST90017043	0.0016248	23.279
Anorexia nervosa	rs56157888	A	C	0.0954864	0.0193976	1.08505e-06	genus Phascolarctobacteriumgenus Phascolarctobacterium|| id:ebi-a-GCST90017043	0.0016912	24.2319
Anorexia nervosa	rs74540770	G	A	-0.121014	0.0258621	3.60272e-06	genus Phascolarctobacteriumgenus Phascolarctobacterium|| id:ebi-a-GCST90017043	0.00152835	21.8949
Anorexia nervosa	rs74847270	A	G	-0.104889	0.0230998	5.73099e-06	genus Phascolarctobacteriumgenus Phascolarctobacterium|| id:ebi-a-GCST90017043	0.00143933	20.6179
Anorexia nervosa	rs75882962	T	C	0.0968661	0.0190575	3.18985e-07	genus Phascolarctobacteriumgenus Phascolarctobacterium|| id:ebi-a-GCST90017043	0.0018029	25.8352
Anorexia nervosa	rs7982713	G	A	0.0726921	0.0163201	9.72165e-06	genus Phascolarctobacteriumgenus Phascolarctobacterium|| id:ebi-a-GCST90017043	0.00138506	19.8394
Anorexia nervosa	rs118038478	A	G	0.205676	0.0468917	7.85416e-06	genus Prevotella7genus Prevotella7|| id:ebi-a-GCST90017044	0.00134318	19.2387
Anorexia nervosa	rs12124567	A	G	-0.121281	0.0275017	9.48986e-06	genus Prevotella7genus Prevotella7|| id:ebi-a-GCST90017044	0.00135775	19.4476
Anorexia nervosa	rs12195431	T	C	0.196528	0.0442322	8.72811e-06	genus Prevotella7genus Prevotella7|| id:ebi-a-GCST90017044	0.00137821	19.7411
Anorexia nervosa	rs2240542	C	T	0.12085	0.0261776	4.8415e-06	genus Prevotella7genus Prevotella7|| id:ebi-a-GCST90017044	0.00148775	21.3125
Anorexia nervosa	rs2918132	T	C	0.114648	0.0254916	6.42407e-06	genus Prevotella7genus Prevotella7|| id:ebi-a-GCST90017044	0.00141211	20.2273
Anorexia nervosa	rs430270	A	C	0.139155	0.0297055	2.86847e-06	genus Prevotella7genus Prevotella7|| id:ebi-a-GCST90017044	0.00153179	21.9444
Anorexia nervosa	rs57404562	C	A	0.155486	0.0316057	6.2157e-07	genus Prevotella7genus Prevotella7|| id:ebi-a-GCST90017044	0.00168912	24.202
Anorexia nervosa	rs79263163	A	C	-0.143982	0.031501	7.51052e-06	genus Prevotella7genus Prevotella7|| id:ebi-a-GCST90017044	0.0014584	20.8914
Anorexia nervosa	rs9426434	T	C	-0.123657	0.0278514	9.71717e-06	genus Prevotella7genus Prevotella7|| id:ebi-a-GCST90017044	0.00137622	19.7126
Anorexia nervosa	rs9608249	A	G	-0.158213	0.0336317	2.06685e-06	genus Prevotella7genus Prevotella7|| id:ebi-a-GCST90017044	0.00154475	22.1303
Anorexia nervosa	rs9959718	G	A	0.133012	0.0275361	1.9006e-06	genus Prevotella7genus Prevotella7|| id:ebi-a-GCST90017044	0.00162859	23.3333
Anorexia nervosa	rs111509883	T	C	0.171131	0.0347624	1.24388e-06	genus Prevotella9genus Prevotella9|| id:ebi-a-GCST90017045	0.0016914	24.2347
Anorexia nervosa	rs11685699	C	T	-0.141357	0.0295665	2.02554e-06	genus Prevotella9genus Prevotella9|| id:ebi-a-GCST90017045	0.00159545	22.8578
Anorexia nervosa	rs117271932	A	G	0.208089	0.0440393	2.81722e-06	genus Prevotella9genus Prevotella9|| id:ebi-a-GCST90017045	0.00155841	22.3263
Anorexia nervosa	rs12648235	T	C	0.0785902	0.0177676	7.39078e-06	genus Prevotella9genus Prevotella9|| id:ebi-a-GCST90017045	0.00136593	19.565
Anorexia nervosa	rs1304512	G	A	0.0761593	0.0165885	5.29078e-06	genus Prevotella9genus Prevotella9|| id:ebi-a-GCST90017045	0.00147141	21.0781
Anorexia nervosa	rs2104588	C	T	-0.105558	0.023773	8.1298e-06	genus Prevotella9genus Prevotella9|| id:ebi-a-GCST90017045	0.00137644	19.7158
Anorexia nervosa	rs2495052	A	G	0.0838978	0.0188523	8.9714e-06	genus Prevotella9genus Prevotella9|| id:ebi-a-GCST90017045	0.00138266	19.8049
Anorexia nervosa	rs2683313	G	A	0.0724576	0.0151603	1.68896e-06	genus Prevotella9genus Prevotella9|| id:ebi-a-GCST90017045	0.00159442	22.843
Anorexia nervosa	rs4968431	G	T	0.0640113	0.0144162	8.5844e-06	genus Prevotella9genus Prevotella9|| id:ebi-a-GCST90017045	0.00137644	19.7157
Anorexia nervosa	rs7237249	C	T	-0.0823764	0.0182126	8.93305e-06	genus Prevotella9genus Prevotella9|| id:ebi-a-GCST90017045	0.00142818	20.4579
Anorexia nervosa	rs72815774	T	C	-0.176186	0.0393068	8.78294e-06	genus Prevotella9genus Prevotella9|| id:ebi-a-GCST90017045	0.00140262	20.0913
Anorexia nervosa	rs746764	T	C	-0.0915771	0.0193245	2.04e-06	genus Prevotella9genus Prevotella9|| id:ebi-a-GCST90017045	0.00156754	22.4573
Anorexia nervosa	rs7976209	T	C	-0.0870786	0.0197951	7.2835e-06	genus Prevotella9genus Prevotella9|| id:ebi-a-GCST90017045	0.00135102	19.3512
Anorexia nervosa	rs9428102	A	G	-0.0778845	0.0176068	4.61732e-06	genus Prevotella9genus Prevotella9|| id:ebi-a-GCST90017045	0.00136612	19.5678
Anorexia nervosa	rs9613013	G	A	0.0917591	0.0202697	6.10408e-06	genus Prevotella9genus Prevotella9|| id:ebi-a-GCST90017045	0.00143062	20.4929
Anorexia nervosa	rs12501673	A	G	0.116395	0.0262253	6.28985e-06	genus Rikenellaceae RC9 gut groupgenus Rikenellaceae RC9 gut group|| id:ebi-a-GCST90017046	0.00137522	19.6983
Anorexia nervosa	rs17032291	T	C	-0.169579	0.0368251	6.60998e-06	genus Rikenellaceae RC9 gut groupgenus Rikenellaceae RC9 gut group|| id:ebi-a-GCST90017046	0.00148032	21.2059
Anorexia nervosa	rs17582787	A	G	-0.157739	0.0339924	3.55378e-06	genus Rikenellaceae RC9 gut groupgenus Rikenellaceae RC9 gut group|| id:ebi-a-GCST90017046	0.00150315	21.5335
Anorexia nervosa	rs2074881	T	C	-0.142236	0.032391	9.44778e-06	genus Rikenellaceae RC9 gut groupgenus Rikenellaceae RC9 gut group|| id:ebi-a-GCST90017046	0.00134626	19.2828
Anorexia nervosa	rs2900503	T	G	0.172329	0.0326671	1.55282e-07	genus Rikenellaceae RC9 gut groupgenus Rikenellaceae RC9 gut group|| id:ebi-a-GCST90017046	0.00194175	27.8289
Anorexia nervosa	rs2998141	C	T	0.136346	0.0293073	4.42374e-06	genus Rikenellaceae RC9 gut groupgenus Rikenellaceae RC9 gut group|| id:ebi-a-GCST90017046	0.00151084	21.6438
Anorexia nervosa	rs4270579	A	G	0.118021	0.0271041	5.45645e-06	genus Rikenellaceae RC9 gut groupgenus Rikenellaceae RC9 gut group|| id:ebi-a-GCST90017046	0.00132378	18.9604
Anorexia nervosa	rs4717843	G	T	-0.119376	0.0260548	4.71726e-06	genus Rikenellaceae RC9 gut groupgenus Rikenellaceae RC9 gut group|| id:ebi-a-GCST90017046	0.00146543	20.9922
Anorexia nervosa	rs7712231	A	G	0.156284	0.0350462	7.9704e-06	genus Rikenellaceae RC9 gut groupgenus Rikenellaceae RC9 gut group|| id:ebi-a-GCST90017046	0.00138831	19.886
Anorexia nervosa	rs80309088	G	A	0.17405	0.0383423	4.55638e-06	genus Rikenellaceae RC9 gut groupgenus Rikenellaceae RC9 gut group|| id:ebi-a-GCST90017046	0.0014385	20.6059
Anorexia nervosa	rs9887954	G	A	-0.114849	0.0249013	4.80806e-06	genus Rikenellaceae RC9 gut groupgenus Rikenellaceae RC9 gut group|| id:ebi-a-GCST90017046	0.00148494	21.2721
Anorexia nervosa	rs10279978	A	G	-0.0622202	0.0127675	1.17009e-06	genus Romboutsiagenus Romboutsia|| id:ebi-a-GCST90017047	0.00165757	23.7493
Anorexia nervosa	rs11221428	T	C	-0.0726779	0.0158263	6.48649e-06	genus Romboutsiagenus Romboutsia|| id:ebi-a-GCST90017047	0.00147214	21.0885
Anorexia nervosa	rs16843578	C	T	-0.0875276	0.0196779	5.08124e-06	genus Romboutsiagenus Romboutsia|| id:ebi-a-GCST90017047	0.00138126	19.7848
Anorexia nervosa	rs28603357	T	C	-0.214911	0.0474739	8.52236e-06	genus Romboutsiagenus Romboutsia|| id:ebi-a-GCST90017047	0.00143063	20.4931
Anorexia nervosa	rs34302036	G	A	-0.0550261	0.0120835	5.87665e-06	genus Romboutsiagenus Romboutsia|| id:ebi-a-GCST90017047	0.00144766	20.7373
Anorexia nervosa	rs61841503	G	A	0.092888	0.0171454	3.99595e-08	genus Romboutsiagenus Romboutsia|| id:ebi-a-GCST90017047	0.00204775	29.3511
Anorexia nervosa	rs62504452	A	G	-0.0710048	0.0156654	4.65833e-06	genus Romboutsiagenus Romboutsia|| id:ebi-a-GCST90017047	0.00143421	20.5444
Anorexia nervosa	rs7109293	A	G	0.0919112	0.0205738	6.98361e-06	genus Romboutsiagenus Romboutsia|| id:ebi-a-GCST90017047	0.0013933	19.9576
Anorexia nervosa	rs75200530	T	G	-0.190644	0.0421065	5.06559e-06	genus Romboutsiagenus Romboutsia|| id:ebi-a-GCST90017047	0.0014311	20.4997
Anorexia nervosa	rs75987356	G	A	-0.129578	0.0280454	6.70795e-06	genus Romboutsiagenus Romboutsia|| id:ebi-a-GCST90017047	0.00149016	21.3471
Anorexia nervosa	rs77702691	A	G	-0.094406	0.0208544	7.3697e-06	genus Romboutsiagenus Romboutsia|| id:ebi-a-GCST90017047	0.00143062	20.4929
Anorexia nervosa	rs9389266	T	G	0.0722815	0.0162353	9.38469e-06	genus Romboutsiagenus Romboutsia|| id:ebi-a-GCST90017047	0.0013838	19.8214
Anorexia nervosa	rs9567264	C	T	0.0580018	0.0127495	5.75692e-06	genus Romboutsiagenus Romboutsia|| id:ebi-a-GCST90017047	0.00144481	20.6965
Anorexia nervosa	rs12740451	T	C	0.0697527	0.0153607	7.3426e-06	genus Roseburiagenus Roseburia|| id:ebi-a-GCST90017048	0.00143952	20.6205
Anorexia nervosa	rs16910295	T	C	-0.0980434	0.020957	2.91112e-06	genus Roseburiagenus Roseburia|| id:ebi-a-GCST90017048	0.00152777	21.8866
Anorexia nervosa	rs2160994	C	T	-0.0550687	0.0112481	9.6984e-07	genus Roseburiagenus Roseburia|| id:ebi-a-GCST90017048	0.00167289	23.9691
Anorexia nervosa	rs2943022	T	C	0.0493786	0.0106763	4.11405e-06	genus Roseburiagenus Roseburia|| id:ebi-a-GCST90017048	0.00149324	21.3912
Anorexia nervosa	rs302266	T	C	-0.0777312	0.0172985	8.12587e-06	genus Roseburiagenus Roseburia|| id:ebi-a-GCST90017048	0.00140963	20.1917
Anorexia nervosa	rs329182	T	C	0.0690327	0.0152884	5.90147e-06	genus Roseburiagenus Roseburia|| id:ebi-a-GCST90017048	0.00142334	20.3885
Anorexia nervosa	rs55858165	A	C	0.179284	0.0404954	9.98964e-06	genus Roseburiagenus Roseburia|| id:ebi-a-GCST90017048	0.00136842	19.6007
Anorexia nervosa	rs57466170	C	T	0.0741405	0.0171601	8.30099e-06	genus Roseburiagenus Roseburia|| id:ebi-a-GCST90017048	0.00130331	18.6669
Anorexia nervosa	rs6445851	A	G	0.0497336	0.0108158	3.5272e-06	genus Roseburiagenus Roseburia|| id:ebi-a-GCST90017048	0.00147599	21.1438
Anorexia nervosa	rs6930661	C	T	-0.0961587	0.0204975	2.47942e-06	genus Roseburiagenus Roseburia|| id:ebi-a-GCST90017048	0.00153621	22.0077
Anorexia nervosa	rs75326254	C	T	-0.104628	0.0230897	7.50205e-06	genus Roseburiagenus Roseburia|| id:ebi-a-GCST90017048	0.00143344	20.5333
Anorexia nervosa	rs78753150	A	C	0.0968739	0.0214067	9.98321e-06	genus Roseburiagenus Roseburia|| id:ebi-a-GCST90017048	0.00142967	20.4793
Anorexia nervosa	rs9300744	C	T	-0.0588452	0.0126228	4.75116e-06	genus Roseburiagenus Roseburia|| id:ebi-a-GCST90017048	0.00151703	21.7325
Anorexia nervosa	rs10827477	A	G	-0.0547387	0.0115163	2.1918e-06	genus Ruminiclostridium5genus Ruminiclostridium5|| id:ebi-a-GCST90017049	0.00157696	22.5924
Anorexia nervosa	rs113753996	T	C	0.0820689	0.0174463	3.98896e-06	genus Ruminiclostridium5genus Ruminiclostridium5|| id:ebi-a-GCST90017049	0.00154462	22.1284
Anorexia nervosa	rs1223978	C	T	-0.0484169	0.0108254	8.16188e-06	genus Ruminiclostridium5genus Ruminiclostridium5|| id:ebi-a-GCST90017049	0.0013965	20.0035
Anorexia nervosa	rs1492620	T	C	-0.0830505	0.0180073	3.52574e-06	genus Ruminiclostridium5genus Ruminiclostridium5|| id:ebi-a-GCST90017049	0.00148486	21.271
Anorexia nervosa	rs2482038	C	A	0.0518991	0.0108777	1.70314e-06	genus Ruminiclostridium5genus Ruminiclostridium5|| id:ebi-a-GCST90017049	0.0015889	22.7638
Anorexia nervosa	rs2791343	T	C	0.051717	0.0113369	5.53962e-06	genus Ruminiclostridium5genus Ruminiclostridium5|| id:ebi-a-GCST90017049	0.00145274	20.8103
Anorexia nervosa	rs2833828	G	A	0.0489617	0.0108702	6.81648e-06	genus Ruminiclostridium5genus Ruminiclostridium5|| id:ebi-a-GCST90017049	0.00141633	20.2879
Anorexia nervosa	rs4955951	A	G	-0.0713749	0.0165826	9.9552e-06	genus Ruminiclostridium5genus Ruminiclostridium5|| id:ebi-a-GCST90017049	0.0012935	18.5262
Anorexia nervosa	rs6121460	G	A	0.0932955	0.0199206	2.64107e-06	genus Ruminiclostridium5genus Ruminiclostridium5|| id:ebi-a-GCST90017049	0.00153106	21.9339
Anorexia nervosa	rs79968837	A	G	-0.0950311	0.0193507	1.14623e-06	genus Ruminiclostridium5genus Ruminiclostridium5|| id:ebi-a-GCST90017049	0.00168325	24.1178
Anorexia nervosa	rs8053158	G	A	0.0740543	0.0159151	5.89807e-06	genus Ruminiclostridium5genus Ruminiclostridium5|| id:ebi-a-GCST90017049	0.00151136	21.6512
Anorexia nervosa	rs10829821	T	C	-0.097606	0.0216072	3.47144e-06	genus Ruminiclostridium6genus Ruminiclostridium6|| id:ebi-a-GCST90017050	0.00142456	20.4059
Anorexia nervosa	rs116969552	A	G	-0.166823	0.0376681	9.15946e-06	genus Ruminiclostridium6genus Ruminiclostridium6|| id:ebi-a-GCST90017050	0.00136934	19.6139
Anorexia nervosa	rs11992182	A	C	0.0625299	0.0137876	4.64836e-06	genus Ruminiclostridium6genus Ruminiclostridium6|| id:ebi-a-GCST90017050	0.00143587	20.5683
Anorexia nervosa	rs2548459	C	T	0.0554866	0.0122755	6.40206e-06	genus Ruminiclostridium6genus Ruminiclostridium6|| id:ebi-a-GCST90017050	0.00142633	20.4314
Anorexia nervosa	rs35362464	C	A	0.0720077	0.0165387	8.99146e-06	genus Ruminiclostridium6genus Ruminiclostridium6|| id:ebi-a-GCST90017050	0.0013235	18.9564
Anorexia nervosa	rs61060922	T	G	0.15913	0.0322283	1.08648e-06	genus Ruminiclostridium6genus Ruminiclostridium6|| id:ebi-a-GCST90017050	0.0017015	24.3798
Anorexia nervosa	rs663262	C	T	0.13498	0.0310715	3.39414e-06	genus Ruminiclostridium6genus Ruminiclostridium6|| id:ebi-a-GCST90017050	0.0013176	18.8718
Anorexia nervosa	rs67479537	T	C	0.118994	0.026487	9.30208e-06	genus Ruminiclostridium6genus Ruminiclostridium6|| id:ebi-a-GCST90017050	0.00140901	20.1829
Anorexia nervosa	rs71414120	T	G	0.200894	0.0406434	1.07696e-06	genus Ruminiclostridium6genus Ruminiclostridium6|| id:ebi-a-GCST90017050	0.00170512	24.4317
Anorexia nervosa	rs72991535	T	G	0.135604	0.0295174	4.9537e-06	genus Ruminiclostridium6genus Ruminiclostridium6|| id:ebi-a-GCST90017050	0.0014733	21.1052
Anorexia nervosa	rs73176030	T	C	0.058665	0.013208	7.28887e-06	genus Ruminiclostridium6genus Ruminiclostridium6|| id:ebi-a-GCST90017050	0.0013773	19.728
Anorexia nervosa	rs77193512	A	G	0.0736533	0.0153163	1.29587e-06	genus Ruminiclostridium6genus Ruminiclostridium6|| id:ebi-a-GCST90017050	0.00161405	23.1247
Anorexia nervosa	rs792058	G	A	0.0554234	0.0125423	8.57946e-06	genus Ruminiclostridium6genus Ruminiclostridium6|| id:ebi-a-GCST90017050	0.00136327	19.5268
Anorexia nervosa	rs79968172	G	A	0.11614	0.0243083	1.66054e-06	genus Ruminiclostridium6genus Ruminiclostridium6|| id:ebi-a-GCST90017050	0.00159333	22.8273
Anorexia nervosa	rs9555756	A	C	-0.0804138	0.0176692	7.10133e-06	genus Ruminiclostridium6genus Ruminiclostridium6|| id:ebi-a-GCST90017050	0.00144591	20.7123
Anorexia nervosa	rs115044523	G	A	-0.0980026	0.0202616	2.37203e-06	genus Ruminiclostridium9genus Ruminiclostridium9|| id:ebi-a-GCST90017051	0.0016329	23.3953
Anorexia nervosa	rs12040548	G	T	0.0570422	0.0122359	3.14869e-06	genus Ruminiclostridium9genus Ruminiclostridium9|| id:ebi-a-GCST90017051	0.00151706	21.7331
Anorexia nervosa	rs6082461	C	A	-0.0586425	0.0131004	4.86598e-06	genus Ruminiclostridium9genus Ruminiclostridium9|| id:ebi-a-GCST90017051	0.00139891	20.0381
Anorexia nervosa	rs7137760	C	T	0.050797	0.0112182	7.06903e-06	genus Ruminiclostridium9genus Ruminiclostridium9|| id:ebi-a-GCST90017051	0.00143136	20.5036
Anorexia nervosa	rs74303178	T	C	0.0532742	0.0119274	7.91571e-06	genus Ruminiclostridium9genus Ruminiclostridium9|| id:ebi-a-GCST90017051	0.00139277	19.95
Anorexia nervosa	rs78191726	T	C	0.0944998	0.0210206	7.58281e-06	genus Ruminiclostridium9genus Ruminiclostridium9|| id:ebi-a-GCST90017051	0.00141092	20.2102
Anorexia nervosa	rs918449	G	A	0.0950908	0.0197177	2.55994e-06	genus Ruminiclostridium9genus Ruminiclostridium9|| id:ebi-a-GCST90017051	0.00162331	23.2576
Anorexia nervosa	rs9522712	T	C	0.0699728	0.0154939	4.65961e-06	genus Ruminiclostridium9genus Ruminiclostridium9|| id:ebi-a-GCST90017051	0.00142384	20.3956
Anorexia nervosa	rs9809789	C	T	-0.0717454	0.0159673	8.71967e-06	genus Ruminiclostridium9genus Ruminiclostridium9|| id:ebi-a-GCST90017051	0.00140947	20.1895
Anorexia nervosa	rs11241747	T	C	-0.0533858	0.0120035	6.58977e-06	genus Ruminococcaceae NK4A214 groupgenus Ruminococcaceae NK4A214 group|| id:ebi-a-GCST90017052	0.00138095	19.7804
Anorexia nervosa	rs11586410	G	A	-0.0863422	0.0169937	3.66277e-07	genus Ruminococcaceae NK4A214 groupgenus Ruminococcaceae NK4A214 group|| id:ebi-a-GCST90017052	0.00180148	25.8149
Anorexia nervosa	rs12642039	C	T	0.0553003	0.0119397	3.43005e-06	genus Ruminococcaceae NK4A214 groupgenus Ruminococcaceae NK4A214 group|| id:ebi-a-GCST90017052	0.00149748	21.452
Anorexia nervosa	rs12731	A	G	-0.0527684	0.0115053	4.87237e-06	genus Ruminococcaceae NK4A214 groupgenus Ruminococcaceae NK4A214 group|| id:ebi-a-GCST90017052	0.00146844	21.0355
Anorexia nervosa	rs13087692	G	T	-0.0574623	0.012594	8.69221e-06	genus Ruminococcaceae NK4A214 groupgenus Ruminococcaceae NK4A214 group|| id:ebi-a-GCST90017052	0.00145328	20.818
Anorexia nervosa	rs136761	A	G	0.0587521	0.0119155	8.15192e-07	genus Ruminococcaceae NK4A214 groupgenus Ruminococcaceae NK4A214 group|| id:ebi-a-GCST90017052	0.00169679	24.3121
Anorexia nervosa	rs147475196	A	G	-0.133769	0.0295196	4.72498e-06	genus Ruminococcaceae NK4A214 groupgenus Ruminococcaceae NK4A214 group|| id:ebi-a-GCST90017052	0.00143354	20.5348
Anorexia nervosa	rs35559912	T	C	-0.0925071	0.0203674	4.89024e-06	genus Ruminococcaceae NK4A214 groupgenus Ruminococcaceae NK4A214 group|| id:ebi-a-GCST90017052	0.00144011	20.629
Anorexia nervosa	rs4814689	C	T	-0.1083	0.0230708	4.55187e-06	genus Ruminococcaceae NK4A214 groupgenus Ruminococcaceae NK4A214 group|| id:ebi-a-GCST90017052	0.00153817	22.0359
Anorexia nervosa	rs5994253	A	G	-0.0811302	0.0157621	2.35185e-07	genus Ruminococcaceae NK4A214 groupgenus Ruminococcaceae NK4A214 group|| id:ebi-a-GCST90017052	0.00184874	26.4934
Anorexia nervosa	rs62027366	T	C	0.0615389	0.0137612	6.58461e-06	genus Ruminococcaceae NK4A214 groupgenus Ruminococcaceae NK4A214 group|| id:ebi-a-GCST90017052	0.00139612	19.998
Anorexia nervosa	rs6681678	T	C	0.100174	0.024	9.0494e-06	genus Ruminococcaceae NK4A214 groupgenus Ruminococcaceae NK4A214 group|| id:ebi-a-GCST90017052	0.00121647	17.4216
Anorexia nervosa	rs7573569	T	C	0.107739	0.0233638	3.23139e-06	genus Ruminococcaceae NK4A214 groupgenus Ruminococcaceae NK4A214 group|| id:ebi-a-GCST90017052	0.00148442	21.2647
Anorexia nervosa	rs10916131	C	T	-0.069333	0.0146753	2.87495e-06	genus Ruminococcaceae UCG002genus Ruminococcaceae UCG002|| id:ebi-a-GCST90017053	0.00155801	22.3206
Anorexia nervosa	rs10927423	C	A	-0.0713617	0.0147712	8.49513e-07	genus Ruminococcaceae UCG002genus Ruminococcaceae UCG002|| id:ebi-a-GCST90017053	0.00162905	23.3399
Anorexia nervosa	rs10964441	G	A	-0.14906	0.034486	7.45109e-06	genus Ruminococcaceae UCG002genus Ruminococcaceae UCG002|| id:ebi-a-GCST90017053	0.0013044	18.6826
Anorexia nervosa	rs113147300	A	G	-0.075842	0.0164562	7.69148e-06	genus Ruminococcaceae UCG002genus Ruminococcaceae UCG002|| id:ebi-a-GCST90017053	0.00148272	21.2403
Anorexia nervosa	rs11607472	A	G	-0.0780229	0.0176325	7.18671e-06	genus Ruminococcaceae UCG002genus Ruminococcaceae UCG002|| id:ebi-a-GCST90017053	0.00136699	19.5802
Anorexia nervosa	rs116974815	C	A	-0.189731	0.0396566	2.02516e-06	genus Ruminococcaceae UCG002genus Ruminococcaceae UCG002|| id:ebi-a-GCST90017053	0.00159769	22.89
Anorexia nervosa	rs11750293	G	T	-0.0578304	0.0120512	1.76137e-06	genus Ruminococcaceae UCG002genus Ruminococcaceae UCG002|| id:ebi-a-GCST90017053	0.0016073	23.0278
Anorexia nervosa	rs12463378	A	G	-0.0522061	0.0112086	2.95522e-06	genus Ruminococcaceae UCG002genus Ruminococcaceae UCG002|| id:ebi-a-GCST90017053	0.00151434	21.694
Anorexia nervosa	rs15256	C	T	0.0732376	0.016834	9.45649e-06	genus Ruminococcaceae UCG002genus Ruminococcaceae UCG002|| id:ebi-a-GCST90017053	0.00132148	18.9275
Anorexia nervosa	rs55793120	T	C	0.137396	0.027414	4.80673e-07	genus Ruminococcaceae UCG002genus Ruminococcaceae UCG002|| id:ebi-a-GCST90017053	0.00175301	25.1191
Anorexia nervosa	rs56030423	G	A	-0.0982874	0.0216344	6.30391e-06	genus Ruminococcaceae UCG002genus Ruminococcaceae UCG002|| id:ebi-a-GCST90017053	0.00144086	20.6398
Anorexia nervosa	rs57079348	T	G	-0.0765729	0.0172819	7.21822e-06	genus Ruminococcaceae UCG002genus Ruminococcaceae UCG002|| id:ebi-a-GCST90017053	0.00137061	19.6321
Anorexia nervosa	rs6542556	G	A	-0.050974	0.011406	7.86122e-06	genus Ruminococcaceae UCG002genus Ruminococcaceae UCG002|| id:ebi-a-GCST90017053	0.00139434	19.9724
Anorexia nervosa	rs6793778	T	C	0.0558706	0.0125258	9.81296e-06	genus Ruminococcaceae UCG002genus Ruminococcaceae UCG002|| id:ebi-a-GCST90017053	0.00138898	19.8955
Anorexia nervosa	rs7120052	A	C	0.0624796	0.0135523	1.96897e-06	genus Ruminococcaceae UCG002genus Ruminococcaceae UCG002|| id:ebi-a-GCST90017053	0.00148371	21.2545
Anorexia nervosa	rs7155595	C	A	0.0569929	0.0116986	1.14932e-06	genus Ruminococcaceae UCG002genus Ruminococcaceae UCG002|| id:ebi-a-GCST90017053	0.00165652	23.7342
Anorexia nervosa	rs7249614	G	A	0.0492778	0.0110807	9.07382e-06	genus Ruminococcaceae UCG002genus Ruminococcaceae UCG002|| id:ebi-a-GCST90017053	0.00138074	19.7774
Anorexia nervosa	rs7342369	A	C	0.0527803	0.0116023	5.66122e-06	genus Ruminococcaceae UCG002genus Ruminococcaceae UCG002|| id:ebi-a-GCST90017053	0.00144468	20.6945
Anorexia nervosa	rs76847269	A	G	0.163508	0.0356151	5.1719e-06	genus Ruminococcaceae UCG002genus Ruminococcaceae UCG002|| id:ebi-a-GCST90017053	0.00147134	21.077
Anorexia nervosa	rs77564310	A	C	-0.0713093	0.0140855	3.28617e-07	genus Ruminococcaceae UCG002genus Ruminococcaceae UCG002|| id:ebi-a-GCST90017053	0.0017886	25.63
Anorexia nervosa	rs79016051	C	T	-0.0887747	0.0189424	2.33744e-06	genus Ruminococcaceae UCG002genus Ruminococcaceae UCG002|| id:ebi-a-GCST90017053	0.00153315	21.9638
Anorexia nervosa	rs882348	A	G	-0.0799946	0.0178618	5.44854e-06	genus Ruminococcaceae UCG002genus Ruminococcaceae UCG002|| id:ebi-a-GCST90017053	0.00140025	20.0572
Anorexia nervosa	rs10490280	C	T	-0.0672094	0.0143309	4.15547e-06	genus Ruminococcaceae UCG003genus Ruminococcaceae UCG003|| id:ebi-a-GCST90017054	0.00153528	21.9944
Anorexia nervosa	rs11243416	T	C	-0.0925653	0.0191203	1.66882e-06	genus Ruminococcaceae UCG003genus Ruminococcaceae UCG003|| id:ebi-a-GCST90017054	0.00163583	23.4373
Anorexia nervosa	rs11613919	G	T	0.0727604	0.0155716	1.6251e-06	genus Ruminococcaceae UCG003genus Ruminococcaceae UCG003|| id:ebi-a-GCST90017054	0.00152407	21.8335
Anorexia nervosa	rs16959793	A	C	-0.062527	0.0131259	2.21707e-06	genus Ruminococcaceae UCG003genus Ruminococcaceae UCG003|| id:ebi-a-GCST90017054	0.00158391	22.6922
Anorexia nervosa	rs2523124	C	T	0.0546625	0.0120823	5.78376e-06	genus Ruminococcaceae UCG003genus Ruminococcaceae UCG003|| id:ebi-a-GCST90017054	0.0014289	20.4682
Anorexia nervosa	rs3013089	G	A	-0.0551473	0.0120346	4.38137e-06	genus Ruminococcaceae UCG003genus Ruminococcaceae UCG003|| id:ebi-a-GCST90017054	0.00146585	20.9984
Anorexia nervosa	rs4452755	A	C	-0.0634463	0.0134741	3.29337e-06	genus Ruminococcaceae UCG003genus Ruminococcaceae UCG003|| id:ebi-a-GCST90017054	0.00154769	22.1724
Anorexia nervosa	rs4532474	G	A	0.0769231	0.017045	4.82125e-06	genus Ruminococcaceae UCG003genus Ruminococcaceae UCG003|| id:ebi-a-GCST90017054	0.00142182	20.3666
Anorexia nervosa	rs646327	G	A	0.0586696	0.0118369	7.83177e-07	genus Ruminococcaceae UCG003genus Ruminococcaceae UCG003|| id:ebi-a-GCST90017054	0.00171454	24.5669
Anorexia nervosa	rs6759615	A	G	0.102523	0.0200204	7.86231e-07	genus Ruminococcaceae UCG003genus Ruminococcaceae UCG003|| id:ebi-a-GCST90017054	0.00182997	26.2239
Anorexia nervosa	rs73341549	T	C	-0.169857	0.0318768	1.50952e-07	genus Ruminococcaceae UCG003genus Ruminococcaceae UCG003|| id:ebi-a-GCST90017054	0.00198107	28.3934
Anorexia nervosa	rs78720113	A	G	-0.115348	0.0249601	7.59259e-06	genus Ruminococcaceae UCG003genus Ruminococcaceae UCG003|| id:ebi-a-GCST90017054	0.00149081	21.3564
Anorexia nervosa	rs10976229	T	G	0.095976	0.0214554	7.04482e-06	genus Ruminococcaceae UCG004genus Ruminococcaceae UCG004|| id:ebi-a-GCST90017055	0.00139697	20.0102
Anorexia nervosa	rs11961899	G	A	-0.0707825	0.0161381	9.18015e-06	genus Ruminococcaceae UCG004genus Ruminococcaceae UCG004|| id:ebi-a-GCST90017055	0.00134309	19.2374
Anorexia nervosa	rs12125734	G	T	0.133972	0.0257416	2.09426e-07	genus Ruminococcaceae UCG004genus Ruminococcaceae UCG004|| id:ebi-a-GCST90017055	0.00189007	27.0868
Anorexia nervosa	rs2248146	T	C	0.0689452	0.0153649	8.19993e-06	genus Ruminococcaceae UCG004genus Ruminococcaceae UCG004|| id:ebi-a-GCST90017055	0.00140566	20.1349
Anorexia nervosa	rs3800154	A	C	-0.0797959	0.0177639	6.11575e-06	genus Ruminococcaceae UCG004genus Ruminococcaceae UCG004|| id:ebi-a-GCST90017055	0.00140869	20.1783
Anorexia nervosa	rs511258	G	A	-0.0757474	0.0162475	4.52054e-06	genus Ruminococcaceae UCG004genus Ruminococcaceae UCG004|| id:ebi-a-GCST90017055	0.00151721	21.7351
Anorexia nervosa	rs550351	A	C	0.078587	0.018003	9.43127e-06	genus Ruminococcaceae UCG004genus Ruminococcaceae UCG004|| id:ebi-a-GCST90017055	0.00133038	19.0551
Anorexia nervosa	rs6769553	A	G	0.0849743	0.0157451	7.91061e-08	genus Ruminococcaceae UCG004genus Ruminococcaceae UCG004|| id:ebi-a-GCST90017055	0.00203209	29.1262
Anorexia nervosa	rs7569771	A	G	-0.075914	0.0170308	8.1197e-06	genus Ruminococcaceae UCG004genus Ruminococcaceae UCG004|| id:ebi-a-GCST90017055	0.00138712	19.8689
Anorexia nervosa	rs9818949	T	G	-0.0859927	0.0188671	5.38828e-06	genus Ruminococcaceae UCG004genus Ruminococcaceae UCG004|| id:ebi-a-GCST90017055	0.00145019	20.7737
Anorexia nervosa	rs10873449	C	T	-0.0654843	0.0143973	4.11169e-06	genus Ruminococcaceae UCG005genus Ruminococcaceae UCG005|| id:ebi-a-GCST90017056	0.0014442	20.6877
Anorexia nervosa	rs10937802	A	G	-0.0755811	0.0168226	8.17354e-06	genus Ruminococcaceae UCG005genus Ruminococcaceae UCG005|| id:ebi-a-GCST90017056	0.00140919	20.1855
Anorexia nervosa	rs10950694	C	T	-0.0577628	0.011412	4.29804e-07	genus Ruminococcaceae UCG005genus Ruminococcaceae UCG005|| id:ebi-a-GCST90017056	0.00178788	25.6196
Anorexia nervosa	rs114279581	A	G	-0.146604	0.0316034	3.21855e-06	genus Ruminococcaceae UCG005genus Ruminococcaceae UCG005|| id:ebi-a-GCST90017056	0.00150215	21.5191
Anorexia nervosa	rs12288512	A	G	0.066635	0.0144356	3.10277e-06	genus Ruminococcaceae UCG005genus Ruminococcaceae UCG005|| id:ebi-a-GCST90017056	0.00148741	21.3076
Anorexia nervosa	rs12458218	T	C	0.0677322	0.0144525	2.41024e-06	genus Ruminococcaceae UCG005genus Ruminococcaceae UCG005|| id:ebi-a-GCST90017056	0.00153314	21.9636
Anorexia nervosa	rs2893871	G	A	-0.073644	0.015548	3.53843e-06	genus Ruminococcaceae UCG005genus Ruminococcaceae UCG005|| id:ebi-a-GCST90017056	0.00156598	22.435
Anorexia nervosa	rs34781347	G	A	0.188685	0.0386484	6.04728e-07	genus Ruminococcaceae UCG005genus Ruminococcaceae UCG005|| id:ebi-a-GCST90017056	0.00166353	23.8348
Anorexia nervosa	rs55793120	T	C	0.121548	0.0279546	7.37038e-06	genus Ruminococcaceae UCG005genus Ruminococcaceae UCG005|| id:ebi-a-GCST90017056	0.00131995	18.9055
Anorexia nervosa	rs72776570	C	A	0.087067	0.0197179	5.3571e-06	genus Ruminococcaceae UCG005genus Ruminococcaceae UCG005|| id:ebi-a-GCST90017056	0.00136125	19.4978
Anorexia nervosa	rs7449320	C	A	0.0599163	0.0130836	4.80773e-06	genus Ruminococcaceae UCG005genus Ruminococcaceae UCG005|| id:ebi-a-GCST90017056	0.001464	20.9718
Anorexia nervosa	rs7555878	G	A	-0.0586677	0.0125277	2.81022e-06	genus Ruminococcaceae UCG005genus Ruminococcaceae UCG005|| id:ebi-a-GCST90017056	0.00153085	21.9308
Anorexia nervosa	rs7586445	G	A	0.0782349	0.0176458	8.81455e-06	genus Ruminococcaceae UCG005genus Ruminococcaceae UCG005|| id:ebi-a-GCST90017056	0.00137235	19.6571
Anorexia nervosa	rs898577	C	T	0.123012	0.0286671	7.46311e-06	genus Ruminococcaceae UCG005genus Ruminococcaceae UCG005|| id:ebi-a-GCST90017056	0.00128562	18.4131
Anorexia nervosa	rs12508214	C	T	-0.0774649	0.0168937	4.75488e-06	genus Ruminococcaceae UCG009genus Ruminococcaceae UCG009|| id:ebi-a-GCST90017057	0.00146779	21.0262
Anorexia nervosa	rs138460696	A	G	0.139274	0.0315794	9.80844e-06	genus Ruminococcaceae UCG009genus Ruminococcaceae UCG009|| id:ebi-a-GCST90017057	0.00135795	19.4506
Anorexia nervosa	rs1550196	A	G	-0.130842	0.0262478	1.13287e-06	genus Ruminococcaceae UCG009genus Ruminococcaceae UCG009|| id:ebi-a-GCST90017057	0.00173419	24.849
Anorexia nervosa	rs2058609	G	A	-0.0816464	0.017472	3.12486e-06	genus Ruminococcaceae UCG009genus Ruminococcaceae UCG009|| id:ebi-a-GCST90017057	0.00152429	21.8368
Anorexia nervosa	rs2192926	A	G	-0.089048	0.0192989	4.87742e-06	genus Ruminococcaceae UCG009genus Ruminococcaceae UCG009|| id:ebi-a-GCST90017057	0.00148621	21.2904
Anorexia nervosa	rs4079028	C	T	0.0915623	0.019936	3.28246e-06	genus Ruminococcaceae UCG009genus Ruminococcaceae UCG009|| id:ebi-a-GCST90017057	0.00147252	21.0939
Anorexia nervosa	rs4708333	T	G	-0.084033	0.0174757	1.56246e-06	genus Ruminococcaceae UCG009genus Ruminococcaceae UCG009|| id:ebi-a-GCST90017057	0.00161388	23.1223
Anorexia nervosa	rs6952765	G	A	0.0732099	0.0166777	8.13055e-06	genus Ruminococcaceae UCG009genus Ruminococcaceae UCG009|| id:ebi-a-GCST90017057	0.00134532	19.2694
Anorexia nervosa	rs758191	T	G	0.17702	0.0375113	9.0099e-06	genus Ruminococcaceae UCG009genus Ruminococcaceae UCG009|| id:ebi-a-GCST90017057	0.00155449	22.27
Anorexia nervosa	rs78410648	A	G	0.120989	0.0277317	9.67208e-06	genus Ruminococcaceae UCG009genus Ruminococcaceae UCG009|| id:ebi-a-GCST90017057	0.00132894	19.0344
Anorexia nervosa	rs9558661	T	C	-0.0897823	0.0200739	7.00842e-06	genus Ruminococcaceae UCG009genus Ruminococcaceae UCG009|| id:ebi-a-GCST90017057	0.00139654	20.0041
Anorexia nervosa	rs12597105	A	G	-0.0670855	0.0144415	4.87304e-06	genus Ruminococcaceae UCG010genus Ruminococcaceae UCG010|| id:ebi-a-GCST90017058	0.00150633	21.5791
Anorexia nervosa	rs2820282	C	A	0.0592304	0.0125917	2.85384e-06	genus Ruminococcaceae UCG010genus Ruminococcaceae UCG010|| id:ebi-a-GCST90017058	0.00154451	22.1269
Anorexia nervosa	rs682403	A	G	-0.0588161	0.0124671	2.36537e-06	genus Ruminococcaceae UCG010genus Ruminococcaceae UCG010|| id:ebi-a-GCST90017058	0.00155356	22.2567
Anorexia nervosa	rs6958419	C	T	-0.0585718	0.0124994	2.84165e-06	genus Ruminococcaceae UCG010genus Ruminococcaceae UCG010|| id:ebi-a-GCST90017058	0.00153276	21.9583
Anorexia nervosa	rs73218807	G	A	-0.166211	0.0367938	6.43028e-06	genus Ruminococcaceae UCG010genus Ruminococcaceae UCG010|| id:ebi-a-GCST90017058	0.0014246	20.4066
Anorexia nervosa	rs7441445	T	C	0.05695	0.0126502	6.8019e-06	genus Ruminococcaceae UCG010genus Ruminococcaceae UCG010|| id:ebi-a-GCST90017058	0.00141488	20.2671
Anorexia nervosa	rs10274562	C	T	0.110917	0.0244556	6.49606e-06	genus Ruminococcaceae UCG011genus Ruminococcaceae UCG011|| id:ebi-a-GCST90017059	0.00143601	20.5703
Anorexia nervosa	rs12636310	G	A	0.132725	0.0282037	2.81235e-06	genus Ruminococcaceae UCG011genus Ruminococcaceae UCG011|| id:ebi-a-GCST90017059	0.00154584	22.1459
Anorexia nervosa	rs12724320	C	T	-0.120881	0.0249229	1.51985e-06	genus Ruminococcaceae UCG011genus Ruminococcaceae UCG011|| id:ebi-a-GCST90017059	0.0016419	23.5244
Anorexia nervosa	rs1416041	A	C	-0.182339	0.0339898	7.04417e-08	genus Ruminococcaceae UCG011genus Ruminococcaceae UCG011|| id:ebi-a-GCST90017059	0.00200785	28.7781
Anorexia nervosa	rs2729556	T	C	0.109097	0.0233699	3.18676e-06	genus Ruminococcaceae UCG011genus Ruminococcaceae UCG011|| id:ebi-a-GCST90017059	0.00152122	21.7927
Anorexia nervosa	rs4490371	T	C	-0.111816	0.0248963	7.74622e-06	genus Ruminococcaceae UCG011genus Ruminococcaceae UCG011|| id:ebi-a-GCST90017059	0.00140821	20.1715
Anorexia nervosa	rs79113084	C	T	-0.152166	0.0317519	2.06125e-06	genus Ruminococcaceae UCG011genus Ruminococcaceae UCG011|| id:ebi-a-GCST90017059	0.00160303	22.9666
Anorexia nervosa	rs9729514	G	A	-0.184934	0.0394616	2.36772e-06	genus Ruminococcaceae UCG011genus Ruminococcaceae UCG011|| id:ebi-a-GCST90017059	0.00153306	21.9626
Anorexia nervosa	rs11581881	C	T	0.0661211	0.0144736	4.72585e-06	genus Ruminococcaceae UCG013genus Ruminococcaceae UCG013|| id:ebi-a-GCST90017060	0.00145692	20.8702
Anorexia nervosa	rs12189346	G	A	0.0684961	0.014558	1.67954e-06	genus Ruminococcaceae UCG013genus Ruminococcaceae UCG013|| id:ebi-a-GCST90017060	0.00154525	22.1375
Anorexia nervosa	rs12336782	T	C	-0.0856047	0.0189311	8.603e-06	genus Ruminococcaceae UCG013genus Ruminococcaceae UCG013|| id:ebi-a-GCST90017060	0.00142747	20.4477
Anorexia nervosa	rs12485353	G	A	-0.0607903	0.0130847	4.19382e-06	genus Ruminococcaceae UCG013genus Ruminococcaceae UCG013|| id:ebi-a-GCST90017060	0.00150671	21.5845
Anorexia nervosa	rs12781711	C	T	-0.0656129	0.0117477	2.553e-08	genus Ruminococcaceae UCG013genus Ruminococcaceae UCG013|| id:ebi-a-GCST90017060	0.00217605	31.1941
Anorexia nervosa	rs16918863	A	C	0.111491	0.0240157	4.15499e-06	genus Ruminococcaceae UCG013genus Ruminococcaceae UCG013|| id:ebi-a-GCST90017060	0.00150445	21.5521
Anorexia nervosa	rs2730183	G	A	-0.0488692	0.0109907	8.43782e-06	genus Ruminococcaceae UCG013genus Ruminococcaceae UCG013|| id:ebi-a-GCST90017060	0.00138026	19.7706
Anorexia nervosa	rs4385846	T	G	-0.0598404	0.0131807	6.46205e-06	genus Ruminococcaceae UCG013genus Ruminococcaceae UCG013|| id:ebi-a-GCST90017060	0.0014389	20.6116
Anorexia nervosa	rs75088940	T	C	-0.0942968	0.0200712	2.55399e-06	genus Ruminococcaceae UCG013genus Ruminococcaceae UCG013|| id:ebi-a-GCST90017060	0.00154071	22.0723
Anorexia nervosa	rs76973485	G	T	0.194976	0.0418213	3.34981e-06	genus Ruminococcaceae UCG013genus Ruminococcaceae UCG013|| id:ebi-a-GCST90017060	0.00151723	21.7354
Anorexia nervosa	rs7784330	A	G	0.0498329	0.0112066	8.16263e-06	genus Ruminococcaceae UCG013genus Ruminococcaceae UCG013|| id:ebi-a-GCST90017060	0.00138047	19.7735
Anorexia nervosa	rs9313055	T	C	0.105087	0.023446	9.54707e-06	genus Ruminococcaceae UCG013genus Ruminococcaceae UCG013|| id:ebi-a-GCST90017060	0.00140247	20.0891
Anorexia nervosa	rs10495392	T	C	0.082486	0.0187194	9.96323e-06	genus Ruminococcaceae UCG014genus Ruminococcaceae UCG014|| id:ebi-a-GCST90017061	0.0013556	19.4168
Anorexia nervosa	rs10791168	G	A	0.0664624	0.0150069	9.7618e-06	genus Ruminococcaceae UCG014genus Ruminococcaceae UCG014|| id:ebi-a-GCST90017061	0.00136936	19.6142
Anorexia nervosa	rs10941294	C	T	-0.122057	0.0260017	2.39701e-06	genus Ruminococcaceae UCG014genus Ruminococcaceae UCG014|| id:ebi-a-GCST90017061	0.00153814	22.0354
Anorexia nervosa	rs115777838	T	C	-0.18835	0.0386643	4.62328e-07	genus Ruminococcaceae UCG014genus Ruminococcaceae UCG014|| id:ebi-a-GCST90017061	0.00165628	23.7307
Anorexia nervosa	rs12638134	T	G	0.0582548	0.0119657	1.21143e-06	genus Ruminococcaceae UCG014genus Ruminococcaceae UCG014|| id:ebi-a-GCST90017061	0.00165429	23.7021
Anorexia nervosa	rs34402072	C	T	-0.0688023	0.0156083	9.80438e-06	genus Ruminococcaceae UCG014genus Ruminococcaceae UCG014|| id:ebi-a-GCST90017061	0.00135659	19.431
Anorexia nervosa	rs56105232	G	A	0.139276	0.0299132	2.9128e-06	genus Ruminococcaceae UCG014genus Ruminococcaceae UCG014|| id:ebi-a-GCST90017061	0.00151325	21.6784
Anorexia nervosa	rs72809222	T	C	0.0671775	0.0139838	2.4119e-06	genus Ruminococcaceae UCG014genus Ruminococcaceae UCG014|| id:ebi-a-GCST90017061	0.00161079	23.078
Anorexia nervosa	rs73186226	G	A	-0.0993852	0.0216819	6.71754e-06	genus Ruminococcaceae UCG014genus Ruminococcaceae UCG014|| id:ebi-a-GCST90017061	0.00146674	21.0111
Anorexia nervosa	rs853612	A	G	-0.0528257	0.0119367	9.75461e-06	genus Ruminococcaceae UCG014genus Ruminococcaceae UCG014|| id:ebi-a-GCST90017061	0.00136732	19.5849
Anorexia nervosa	rs995642	C	T	0.060048	0.0126417	1.90222e-06	genus Ruminococcaceae UCG014genus Ruminococcaceae UCG014|| id:ebi-a-GCST90017061	0.00157487	22.5624
Anorexia nervosa	rs10167839	A	G	0.0519509	0.0116306	8.09245e-06	genus Ruminococcus1genus Ruminococcus1|| id:ebi-a-GCST90017062	0.0013929	19.9518
Anorexia nervosa	rs11783695	G	T	-0.0734114	0.0161398	4.72683e-06	genus Ruminococcus1genus Ruminococcus1|| id:ebi-a-GCST90017062	0.00144426	20.6886
Anorexia nervosa	rs17781867	C	T	0.0999271	0.0211728	1.96336e-06	genus Ruminococcus1genus Ruminococcus1|| id:ebi-a-GCST90017062	0.00155481	22.2746
Anorexia nervosa	rs3819978	C	T	-0.11504	0.0260137	8.74138e-06	genus Ruminococcus1genus Ruminococcus1|| id:ebi-a-GCST90017062	0.00136535	19.5566
Anorexia nervosa	rs6105066	T	C	-0.0607052	0.013425	5.05918e-06	genus Ruminococcus1genus Ruminococcus1|| id:ebi-a-GCST90017062	0.0014274	20.4467
Anorexia nervosa	rs6493760	T	C	-0.0535262	0.0115885	3.38361e-06	genus Ruminococcus1genus Ruminococcus1|| id:ebi-a-GCST90017062	0.00148927	21.3343
Anorexia nervosa	rs7117576	A	G	0.0829505	0.0170891	6.47978e-07	genus Ruminococcus1genus Ruminococcus1|| id:ebi-a-GCST90017062	0.00164448	23.5613
Anorexia nervosa	rs7583465	C	T	0.0527654	0.0112619	2.55611e-06	genus Ruminococcus1genus Ruminococcus1|| id:ebi-a-GCST90017062	0.00153233	21.9521
Anorexia nervosa	rs78572139	G	A	0.125038	0.0279411	5.23106e-06	genus Ruminococcus1genus Ruminococcus1|| id:ebi-a-GCST90017062	0.00139808	20.0261
Anorexia nervosa	rs78613526	G	A	0.167497	0.0367639	5.11423e-06	genus Ruminococcus1genus Ruminococcus1|| id:ebi-a-GCST90017062	0.00144905	20.7573
Anorexia nervosa	rs12406309	A	C	-0.063193	0.0142275	9.78949e-06	genus Ruminococcus2genus Ruminococcus2|| id:ebi-a-GCST90017063	0.00137729	19.7279
Anorexia nervosa	rs12986628	T	C	-0.0665937	0.0140168	2.142e-06	genus Ruminococcus2genus Ruminococcus2|| id:ebi-a-GCST90017063	0.00157553	22.5719
Anorexia nervosa	rs1819812	G	T	0.0842356	0.0184893	5.28433e-06	genus Ruminococcus2genus Ruminococcus2|| id:ebi-a-GCST90017063	0.00144898	20.7563
Anorexia nervosa	rs2368224	T	G	0.199648	0.0438453	3.62928e-06	genus Ruminococcus2genus Ruminococcus2|| id:ebi-a-GCST90017063	0.00144743	20.734
Anorexia nervosa	rs2846589	T	G	-0.0522093	0.0116382	7.58892e-06	genus Ruminococcus2genus Ruminococcus2|| id:ebi-a-GCST90017063	0.00140493	20.1245
Anorexia nervosa	rs2997412	G	A	0.0568439	0.0122325	4.22114e-06	genus Ruminococcus2genus Ruminococcus2|| id:ebi-a-GCST90017063	0.00150739	21.5942
Anorexia nervosa	rs4400279	A	G	0.0546114	0.0120077	5.79923e-06	genus Ruminococcus2genus Ruminococcus2|| id:ebi-a-GCST90017063	0.00144398	20.6846
Anorexia nervosa	rs4799823	C	T	0.0837001	0.0182263	5.40132e-06	genus Ruminococcus2genus Ruminococcus2|| id:ebi-a-GCST90017063	0.00147217	21.0889
Anorexia nervosa	rs55707116	C	A	0.0865522	0.0189141	8.0059e-06	genus Ruminococcus2genus Ruminococcus2|| id:ebi-a-GCST90017063	0.00146181	20.9404
Anorexia nervosa	rs58681734	A	G	0.0723875	0.0160787	4.18177e-06	genus Ruminococcus2genus Ruminococcus2|| id:ebi-a-GCST90017063	0.00141499	20.2687
Anorexia nervosa	rs61791565	T	C	-0.0523503	0.0117119	6.78938e-06	genus Ruminococcus2genus Ruminococcus2|| id:ebi-a-GCST90017063	0.00139483	19.9795
Anorexia nervosa	rs75140805	T	G	0.0836825	0.0176445	3.95294e-06	genus Ruminococcus2genus Ruminococcus2|| id:ebi-a-GCST90017063	0.00157004	22.4932
Anorexia nervosa	rs7635831	G	A	0.0618344	0.0129031	1.98052e-06	genus Ruminococcus2genus Ruminococcus2|| id:ebi-a-GCST90017063	0.00160294	22.9653
Anorexia nervosa	rs7693984	G	A	-0.102822	0.0235087	9.42128e-06	genus Ruminococcus2genus Ruminococcus2|| id:ebi-a-GCST90017063	0.0013356	19.13
Anorexia nervosa	rs78120384	A	G	-0.192815	0.0392045	3.31184e-07	genus Ruminococcus2genus Ruminococcus2|| id:ebi-a-GCST90017063	0.00168818	24.1885
Anorexia nervosa	rs10931481	A	G	-0.0610096	0.0130484	3.38213e-06	genus Ruminococcus gauvreauii groupgenus Ruminococcus gauvreauii group|| id:ebi-a-GCST90017064	0.00152602	21.8616
Anorexia nervosa	rs12079579	A	G	0.0955324	0.0213436	5.03721e-06	genus Ruminococcus gauvreauii groupgenus Ruminococcus gauvreauii group|| id:ebi-a-GCST90017064	0.00139862	20.0339
Anorexia nervosa	rs1391597	C	T	0.0590284	0.0124874	1.85964e-06	genus Ruminococcus gauvreauii groupgenus Ruminococcus gauvreauii group|| id:ebi-a-GCST90017064	0.00155971	22.3449
Anorexia nervosa	rs2047242	A	G	-0.067603	0.0133738	2.46371e-07	genus Ruminococcus gauvreauii groupgenus Ruminococcus gauvreauii group|| id:ebi-a-GCST90017064	0.00178316	25.5518
Anorexia nervosa	rs2105937	G	A	-0.0580215	0.0127806	5.10352e-06	genus Ruminococcus gauvreauii groupgenus Ruminococcus gauvreauii group|| id:ebi-a-GCST90017064	0.00143877	20.6099
Anorexia nervosa	rs2166943	C	A	-0.0566974	0.0123497	5.27716e-06	genus Ruminococcus gauvreauii groupgenus Ruminococcus gauvreauii group|| id:ebi-a-GCST90017064	0.00147135	21.0772
Anorexia nervosa	rs289410	A	G	0.0654926	0.0139101	2.27463e-06	genus Ruminococcus gauvreauii groupgenus Ruminococcus gauvreauii group|| id:ebi-a-GCST90017064	0.00154737	22.1679
Anorexia nervosa	rs431418	G	A	0.094737	0.0210157	5.53669e-06	genus Ruminococcus gauvreauii groupgenus Ruminococcus gauvreauii group|| id:ebi-a-GCST90017064	0.00141866	20.3213
Anorexia nervosa	rs71386687	T	G	0.121037	0.02386	2.90764e-07	genus Ruminococcus gauvreauii groupgenus Ruminococcus gauvreauii group|| id:ebi-a-GCST90017064	0.0017958	25.7333
Anorexia nervosa	rs73802842	C	A	0.0736808	0.0169665	7.48032e-06	genus Ruminococcus gauvreauii groupgenus Ruminococcus gauvreauii group|| id:ebi-a-GCST90017064	0.00131672	18.8592
Anorexia nervosa	rs9870933	G	A	-0.0621643	0.0126072	8.49122e-07	genus Ruminococcus gauvreauii groupgenus Ruminococcus gauvreauii group|| id:ebi-a-GCST90017064	0.00169687	24.3134
[truncated: 124 more rows]

## Sheet: Table S5
outcome	SNP	effect_allele.exposure	other_allele.exposure	beta.exposure	se.exposure	pval.exposure	exposure	R2	F
Bulimia nervosa	rs11766971	C	T	-0.0476376	0.010646	9.39918e-06	phylum Actinobacteriaphylum Actinobacteria|| id:ebi-a-GCST90017110	0.00139785	20.0229
Bulimia nervosa	rs12528285	C	T	0.0809469	0.0180784	5.68787e-06	phylum Actinobacteriaphylum Actinobacteria|| id:ebi-a-GCST90017110	0.00139963	20.0484
Bulimia nervosa	rs13192624	T	C	-0.0522862	0.0117742	9.32567e-06	phylum Actinobacteriaphylum Actinobacteria|| id:ebi-a-GCST90017110	0.00137675	19.7202
Bulimia nervosa	rs1397793	A	G	0.0521387	0.0111587	3.73766e-06	phylum Actinobacteriaphylum Actinobacteria|| id:ebi-a-GCST90017110	0.00152396	21.832
Bulimia nervosa	rs4429415	C	T	0.0581908	0.0111343	2.05145e-07	phylum Actinobacteriaphylum Actinobacteria|| id:ebi-a-GCST90017110	0.00190589	27.3138
Bulimia nervosa	rs55888705	A	G	0.0534221	0.0109975	1.31241e-06	phylum Actinobacteriaphylum Actinobacteria|| id:ebi-a-GCST90017110	0.00164695	23.5968
Bulimia nervosa	rs6496870	C	T	-0.0510777	0.0113809	4.61743e-06	phylum Actinobacteriaphylum Actinobacteria|| id:ebi-a-GCST90017110	0.00140618	20.1423
Bulimia nervosa	rs6743026	T	C	0.0589446	0.0134622	9.88325e-06	phylum Actinobacteriaphylum Actinobacteria|| id:ebi-a-GCST90017110	0.0013385	19.1715
Bulimia nervosa	rs7570971	A	C	0.086653	0.0113623	1.41351e-14	phylum Actinobacteriaphylum Actinobacteria|| id:ebi-a-GCST90017110	0.00404963	58.1614
Bulimia nervosa	rs8047955	G	A	-0.0521115	0.0111192	2.66201e-06	phylum Actinobacteriaphylum Actinobacteria|| id:ebi-a-GCST90017110	0.00153319	21.9644
Bulimia nervosa	rs857444	C	T	0.0507315	0.0109885	3.80347e-06	phylum Actinobacteriaphylum Actinobacteria|| id:ebi-a-GCST90017110	0.0014879	21.3147
Bulimia nervosa	rs9833771	C	T	-0.0490077	0.0106564	4.07437e-06	phylum Actinobacteriaphylum Actinobacteria|| id:ebi-a-GCST90017110	0.00147641	21.1499
Bulimia nervosa	rs17343978	A	C	-0.0556041	0.0120272	7.2247e-06	phylum Bacteroidetesphylum Bacteroidetes|| id:ebi-a-GCST90017111	0.00149203	21.3739
Bulimia nervosa	rs2032750	C	T	0.0510857	0.0106804	1.70836e-06	phylum Bacteroidetesphylum Bacteroidetes|| id:ebi-a-GCST90017111	0.00159688	22.8783
Bulimia nervosa	rs62531359	T	G	0.0657788	0.0149886	8.42326e-06	phylum Bacteroidetesphylum Bacteroidetes|| id:ebi-a-GCST90017111	0.00134465	19.2597
Bulimia nervosa	rs62575403	C	T	0.145424	0.0311079	2.95951e-06	phylum Bacteroidetesphylum Bacteroidetes|| id:ebi-a-GCST90017111	0.00152549	21.854
Bulimia nervosa	rs7999780	G	A	0.0543635	0.0124067	9.46651e-06	phylum Bacteroidetesphylum Bacteroidetes|| id:ebi-a-GCST90017111	0.00134049	19.2
Bulimia nervosa	rs929878	T	C	0.0540001	0.0121526	6.51118e-06	phylum Bacteroidetesphylum Bacteroidetes|| id:ebi-a-GCST90017111	0.00137846	19.7447
Bulimia nervosa	rs12555298	G	A	0.0974327	0.0219351	8.0863e-06	phylum Cyanobacteriaphylum Cyanobacteria|| id:ebi-a-GCST90017112	0.00137744	19.7301
Bulimia nervosa	rs2585223	T	C	0.111364	0.0247743	8.85727e-06	phylum Cyanobacteriaphylum Cyanobacteria|| id:ebi-a-GCST90017112	0.00141064	20.2063
Bulimia nervosa	rs584122	T	C	0.151774	0.0326827	4.22776e-06	phylum Cyanobacteriaphylum Cyanobacteria|| id:ebi-a-GCST90017112	0.00150538	21.5655
Bulimia nervosa	rs61972390	T	C	0.107346	0.0242469	9.11381e-06	phylum Cyanobacteriaphylum Cyanobacteria|| id:ebi-a-GCST90017112	0.00136838	19.6001
Bulimia nervosa	rs7148504	T	G	-0.0800404	0.0176621	6.62384e-06	phylum Cyanobacteriaphylum Cyanobacteria|| id:ebi-a-GCST90017112	0.00143368	20.5368
Bulimia nervosa	rs789068	G	A	-0.111385	0.0212922	1.5717e-07	phylum Cyanobacteriaphylum Cyanobacteria|| id:ebi-a-GCST90017112	0.00190952	27.3661
Bulimia nervosa	rs9864379	T	C	-0.138933	0.0268045	2.03334e-07	phylum Cyanobacteriaphylum Cyanobacteria|| id:ebi-a-GCST90017112	0.00187466	26.8655
Bulimia nervosa	rs10202904	G	T	0.115986	0.0230271	6.18885e-07	phylum Euryarchaeotaphylum Euryarchaeota|| id:ebi-a-GCST90017113	0.00177054	25.3707
Bulimia nervosa	rs11022995	A	G	0.10373	0.0228889	7.73001e-06	phylum Euryarchaeotaphylum Euryarchaeota|| id:ebi-a-GCST90017113	0.00143377	20.538
Bulimia nervosa	rs34928225	T	C	0.19977	0.0425421	4.33092e-06	phylum Euryarchaeotaphylum Euryarchaeota|| id:ebi-a-GCST90017113	0.0015392	22.0507
Bulimia nervosa	rs45498998	G	A	-0.131882	0.029229	5.32451e-06	phylum Euryarchaeotaphylum Euryarchaeota|| id:ebi-a-GCST90017113	0.00142124	20.3584
Bulimia nervosa	rs56131665	G	A	0.176759	0.0385787	5.30383e-06	phylum Euryarchaeotaphylum Euryarchaeota|| id:ebi-a-GCST90017113	0.00146546	20.9927
Bulimia nervosa	rs6508769	C	T	-0.150529	0.0337091	8.12363e-06	phylum Euryarchaeotaphylum Euryarchaeota|| id:ebi-a-GCST90017113	0.00139214	19.941
Bulimia nervosa	rs7015093	G	A	-0.118111	0.0264389	7.19863e-06	phylum Euryarchaeotaphylum Euryarchaeota|| id:ebi-a-GCST90017113	0.00139326	19.9569
Bulimia nervosa	rs7635189	A	G	-0.119983	0.0259356	4.635e-06	phylum Euryarchaeotaphylum Euryarchaeota|| id:ebi-a-GCST90017113	0.00149396	21.4016
Bulimia nervosa	rs894996	C	A	0.203577	0.0440033	5.11929e-06	phylum Euryarchaeotaphylum Euryarchaeota|| id:ebi-a-GCST90017113	0.0014941	21.4036
Bulimia nervosa	rs2273429	A	G	-0.0702112	0.0153063	9.26232e-06	phylum Firmicutesphylum Firmicutes|| id:ebi-a-GCST90017114	0.00146885	21.0413
Bulimia nervosa	rs2332027	A	G	0.0482656	0.0104823	4.04548e-06	phylum Firmicutesphylum Firmicutes|| id:ebi-a-GCST90017114	0.00148	21.2013
Bulimia nervosa	rs2547978	G	A	-0.0465802	0.0105075	8.56841e-06	phylum Firmicutesphylum Firmicutes|| id:ebi-a-GCST90017114	0.00137199	19.6519
Bulimia nervosa	rs3792064	G	A	0.0897349	0.0182532	6.75492e-07	phylum Firmicutesphylum Firmicutes|| id:ebi-a-GCST90017114	0.00168676	24.1682
Bulimia nervosa	rs3852931	T	C	0.0482086	0.0105	4.52595e-06	phylum Firmicutesphylum Firmicutes|| id:ebi-a-GCST90017114	0.00147154	21.08
Bulimia nervosa	rs4750583	G	A	-0.0616007	0.0137936	5.78562e-06	phylum Firmicutesphylum Firmicutes|| id:ebi-a-GCST90017114	0.00139237	19.9442
Bulimia nervosa	rs56199908	T	C	-0.186194	0.041051	8.66662e-06	phylum Firmicutesphylum Firmicutes|| id:ebi-a-GCST90017114	0.00143616	20.5723
Bulimia nervosa	rs6815608	C	T	-0.0935765	0.0210869	7.23852e-06	phylum Firmicutesphylum Firmicutes|| id:ebi-a-GCST90017114	0.00137484	19.6928
Bulimia nervosa	rs7247191	T	C	-0.0713033	0.0157424	4.73097e-06	phylum Firmicutesphylum Firmicutes|| id:ebi-a-GCST90017114	0.00143218	20.5153
Bulimia nervosa	rs8085381	A	G	-0.0647291	0.0146219	8.67261e-06	phylum Firmicutesphylum Firmicutes|| id:ebi-a-GCST90017114	0.00136817	19.5971
Bulimia nervosa	rs992074	T	C	-0.233491	0.050901	8.51609e-06	phylum Firmicutesphylum Firmicutes|| id:ebi-a-GCST90017114	0.0014689	21.042
Bulimia nervosa	rs1002941	A	G	-0.107661	0.0233382	4.30884e-06	phylum Lentisphaeraephylum Lentisphaerae|| id:ebi-a-GCST90017115	0.00148552	21.2805
Bulimia nervosa	rs11770843	C	T	0.111896	0.0234776	1.13813e-06	phylum Lentisphaeraephylum Lentisphaerae|| id:ebi-a-GCST90017115	0.00158553	22.7155
Bulimia nervosa	rs2031282	A	G	0.120412	0.0270263	5.86462e-06	phylum Lentisphaeraephylum Lentisphaerae|| id:ebi-a-GCST90017115	0.00138582	19.8503
Bulimia nervosa	rs2825714	A	G	-0.138226	0.0289096	1.49772e-06	phylum Lentisphaeraephylum Lentisphaerae|| id:ebi-a-GCST90017115	0.00159567	22.861
Bulimia nervosa	rs60995569	T	G	-0.16062	0.0336806	9.1939e-06	phylum Lentisphaeraephylum Lentisphaerae|| id:ebi-a-GCST90017115	0.00158742	22.7426
Bulimia nervosa	rs62570196	C	T	-0.217203	0.0439621	9.64473e-07	phylum Lentisphaeraephylum Lentisphaerae|| id:ebi-a-GCST90017115	0.00170364	24.4104
Bulimia nervosa	rs10750258	C	A	0.0491248	0.010824	8.71907e-06	phylum Proteobacteriaphylum Proteobacteria|| id:ebi-a-GCST90017116	0.00143795	20.598
Bulimia nervosa	rs11126162	T	C	-0.0770689	0.0187079	9.25977e-06	phylum Proteobacteriaphylum Proteobacteria|| id:ebi-a-GCST90017116	0.00118505	16.971
Bulimia nervosa	rs11715072	G	A	-0.0519289	0.0115246	6.90415e-06	phylum Proteobacteriaphylum Proteobacteria|| id:ebi-a-GCST90017116	0.0014174	20.3033
Bulimia nervosa	rs12150865	C	T	0.0511615	0.0106407	1.54085e-06	phylum Proteobacteriaphylum Proteobacteria|| id:ebi-a-GCST90017116	0.00161357	23.1178
Bulimia nervosa	rs12467198	C	T	0.0498267	0.011138	6.30667e-06	phylum Proteobacteriaphylum Proteobacteria|| id:ebi-a-GCST90017116	0.00139716	20.0129
Bulimia nervosa	rs2347697	G	T	0.0502281	0.0108968	4.26914e-06	phylum Proteobacteriaphylum Proteobacteria|| id:ebi-a-GCST90017116	0.00148318	21.2469
Bulimia nervosa	rs2532663	A	G	0.125578	0.0258034	7.4681e-07	phylum Proteobacteriaphylum Proteobacteria|| id:ebi-a-GCST90017116	0.00165309	23.685
Bulimia nervosa	rs4340090	C	T	-0.0668162	0.0153387	9.9901e-06	phylum Proteobacteriaphylum Proteobacteria|| id:ebi-a-GCST90017116	0.00132481	18.9752
Bulimia nervosa	rs6707783	C	T	0.0849594	0.0187782	8.08593e-06	phylum Proteobacteriaphylum Proteobacteria|| id:ebi-a-GCST90017116	0.00142901	20.4699
Bulimia nervosa	rs922773	C	T	-0.0803778	0.0157851	3.67959e-07	phylum Proteobacteriaphylum Proteobacteria|| id:ebi-a-GCST90017116	0.0018094	25.9285
Bulimia nervosa	rs10108398	G	A	0.0769142	0.0153953	1.09001e-06	phylum Tenericutesphylum Tenericutes|| id:ebi-a-GCST90017117	0.0017419	24.9595
Bulimia nervosa	rs11890098	A	G	0.074438	0.0153389	9.56577e-07	phylum Tenericutesphylum Tenericutes|| id:ebi-a-GCST90017117	0.00164372	23.5505
Bulimia nervosa	rs12566890	T	G	-0.101147	0.0230978	3.65098e-06	phylum Tenericutesphylum Tenericutes|| id:ebi-a-GCST90017117	0.00133883	19.1763
Bulimia nervosa	rs17214486	C	A	0.06099	0.0135623	6.60861e-06	phylum Tenericutesphylum Tenericutes|| id:ebi-a-GCST90017117	0.00141182	20.2232
Bulimia nervosa	rs2464826	A	C	0.0944239	0.0211806	8.39499e-06	phylum Tenericutesphylum Tenericutes|| id:ebi-a-GCST90017117	0.00138748	19.8741
Bulimia nervosa	rs28537087	G	A	0.0820873	0.0188312	8.07402e-06	phylum Tenericutesphylum Tenericutes|| id:ebi-a-GCST90017117	0.00132667	19.0019
Bulimia nervosa	rs3768491	G	A	0.0681052	0.0149061	4.2335e-06	phylum Tenericutesphylum Tenericutes|| id:ebi-a-GCST90017117	0.00145728	20.8753
Bulimia nervosa	rs4885016	C	T	0.0819606	0.0181628	7.26993e-06	phylum Tenericutesphylum Tenericutes|| id:ebi-a-GCST90017117	0.00142157	20.3631
Bulimia nervosa	rs6043847	T	C	-0.114937	0.0248606	4.55481e-06	phylum Tenericutesphylum Tenericutes|| id:ebi-a-GCST90017117	0.00149207	21.3745
Bulimia nervosa	rs11252894	A	C	0.0784055	0.0162769	1.10555e-06	phylum Verrucomicrobiaphylum Verrucomicrobia|| id:ebi-a-GCST90017118	0.00161953	23.2033
Bulimia nervosa	rs11729256	T	C	0.0696984	0.0146953	2.23404e-06	phylum Verrucomicrobiaphylum Verrucomicrobia|| id:ebi-a-GCST90017118	0.00157018	22.4951
Bulimia nervosa	rs12512971	A	C	0.171057	0.0398053	9.81386e-06	phylum Verrucomicrobiaphylum Verrucomicrobia|| id:ebi-a-GCST90017118	0.00128938	18.4672
Bulimia nervosa	rs12908520	G	A	0.0594916	0.012823	3.40447e-06	phylum Verrucomicrobiaphylum Verrucomicrobia|| id:ebi-a-GCST90017118	0.00150252	21.5244
Bulimia nervosa	rs2602429	T	C	-0.0764148	0.0153487	8.71044e-07	phylum Verrucomicrobiaphylum Verrucomicrobia|| id:ebi-a-GCST90017118	0.00172983	24.7863
Bulimia nervosa	rs3995795	C	T	0.0610914	0.0138592	9.7221e-06	phylum Verrucomicrobiaphylum Verrucomicrobia|| id:ebi-a-GCST90017118	0.00135655	19.4305
Bulimia nervosa	rs45598138	C	A	-0.143901	0.03054	2.19129e-06	phylum Verrucomicrobiaphylum Verrucomicrobia|| id:ebi-a-GCST90017118	0.00154974	22.2019
Bulimia nervosa	rs61779207	G	A	-0.0755253	0.0164385	5.27971e-06	phylum Verrucomicrobiaphylum Verrucomicrobia|| id:ebi-a-GCST90017118	0.00147354	21.1087
Bulimia nervosa	rs9349825	A	G	-0.0660243	0.0143911	6.2748e-06	phylum Verrucomicrobiaphylum Verrucomicrobia|| id:ebi-a-GCST90017118	0.00146934	21.0484
Bulimia nervosa	rs11655079	T	C	-0.0560674	0.0124286	5.92516e-06	class Actinobacteria|| id:ebi-a-GCST90016908	0.0014207	20.3506
Bulimia nervosa	rs11745923	G	T	0.0563759	0.0115529	1.58132e-06	class Actinobacteria|| id:ebi-a-GCST90016908	0.00166198	23.8125
Bulimia nervosa	rs12049045	A	G	0.0510452	0.0114325	8.62621e-06	class Actinobacteria|| id:ebi-a-GCST90016908	0.00139176	19.9355
Bulimia nervosa	rs134366	A	G	-0.111877	0.023501	1.50428e-06	class Actinobacteria|| id:ebi-a-GCST90016908	0.00158184	22.6626
Bulimia nervosa	rs1376754	G	A	0.0509242	0.0112503	6.71382e-06	class Actinobacteria|| id:ebi-a-GCST90016908	0.00143035	20.489
Bulimia nervosa	rs1515761	C	T	-0.0762317	0.0169884	4.96364e-06	class Actinobacteria|| id:ebi-a-GCST90016908	0.00140572	20.1357
Bulimia nervosa	rs182549	T	C	-0.111489	0.012066	3.78966e-20	class Actinobacteria|| id:ebi-a-GCST90016908	0.00593329	85.3763
Bulimia nervosa	rs4945008	G	A	-0.0540741	0.0121393	5.39237e-06	class Actinobacteria|| id:ebi-a-GCST90016908	0.00138526	19.8423
Bulimia nervosa	rs6660520	G	A	-0.0711483	0.0134495	1.10652e-07	class Actinobacteria|| id:ebi-a-GCST90016908	0.00195259	27.9845
Bulimia nervosa	rs7322849	T	C	0.0944467	0.0192976	6.20798e-07	class Actinobacteria|| id:ebi-a-GCST90016908	0.00167179	23.9534
Bulimia nervosa	rs8047955	G	A	-0.0575816	0.0116762	8.3372e-07	class Actinobacteria|| id:ebi-a-GCST90016908	0.00169734	24.32
Bulimia nervosa	rs857444	C	T	0.0509553	0.011539	8.92237e-06	class Actinobacteria|| id:ebi-a-GCST90016908	0.00136142	19.5003
Bulimia nervosa	rs961091	G	A	0.0501255	0.011255	8.67601e-06	class Actinobacteria|| id:ebi-a-GCST90016908	0.00138474	19.8347
Bulimia nervosa	rs34569731	G	A	-0.0705145	0.0157564	7.37921e-06	class Alphaproteobacteria|| id:ebi-a-GCST90016909	0.00139823	20.0282
Bulimia nervosa	rs62285697	C	T	0.0805256	0.0180912	9.75933e-06	class Alphaproteobacteria|| id:ebi-a-GCST90016909	0.00138317	19.8122
Bulimia nervosa	rs7960664	A	G	-0.0969489	0.0215149	8.84301e-06	class Alphaproteobacteria|| id:ebi-a-GCST90016909	0.00141753	20.3052
Bulimia nervosa	rs9813022	A	G	-0.0751277	0.0153867	1.05334e-06	class Alphaproteobacteria|| id:ebi-a-GCST90016909	0.0016639	23.8402
Bulimia nervosa	rs11110282	A	G	-0.101189	0.0217379	4.85445e-06	class Bacilli|| id:ebi-a-GCST90016910	0.00151257	21.6686
Bulimia nervosa	rs11730038	G	A	-0.0630747	0.0128717	1.96024e-06	class Bacilli|| id:ebi-a-GCST90016910	0.00167592	24.0126
Bulimia nervosa	rs12797734	T	C	0.0572158	0.0126793	7.21174e-06	class Bacilli|| id:ebi-a-GCST90016910	0.00142156	20.363
Bulimia nervosa	rs13068444	A	G	0.0601035	0.0136407	9.53038e-06	class Bacilli|| id:ebi-a-GCST90016910	0.00135544	19.4145
Bulimia nervosa	rs1595463	C	A	0.0476864	0.0108547	7.97389e-06	class Bacilli|| id:ebi-a-GCST90016910	0.00134744	19.2998
Bulimia nervosa	rs28564647	T	G	-0.0613034	0.0137579	7.81196e-06	class Bacilli|| id:ebi-a-GCST90016910	0.00138613	19.8548
Bulimia nervosa	rs34989881	A	G	0.111056	0.0246039	6.54591e-06	class Bacilli|| id:ebi-a-GCST90016910	0.00142233	20.374
Bulimia nervosa	rs35344081	G	A	0.0619529	0.0127066	1.01499e-06	class Bacilli|| id:ebi-a-GCST90016910	0.00165915	23.7719
Bulimia nervosa	rs4028634	C	T	-0.0520614	0.0109842	2.2076e-06	class Bacilli|| id:ebi-a-GCST90016910	0.00156804	22.4644
Bulimia nervosa	rs4459992	T	C	0.0535854	0.0116362	4.29833e-06	class Bacilli|| id:ebi-a-GCST90016910	0.00148037	21.2066
Bulimia nervosa	rs57872228	C	T	-0.0714773	0.0146647	9.21977e-07	class Bacilli|| id:ebi-a-GCST90016910	0.0016581	23.7569
Bulimia nervosa	rs694949	A	G	-0.081146	0.0180042	7.59591e-06	class Bacilli|| id:ebi-a-GCST90016910	0.00141812	20.3136
Bulimia nervosa	rs7666190	A	C	0.104044	0.0247934	8.46837e-06	class Bacilli|| id:ebi-a-GCST90016910	0.00122962	17.6101
Bulimia nervosa	rs9581006	T	C	-0.225309	0.0467697	1.79457e-06	class Bacilli|| id:ebi-a-GCST90016910	0.00161982	23.2075
Bulimia nervosa	rs17343978	A	C	-0.0552057	0.0120278	8.3593e-06	class Bacteroidia|| id:ebi-a-GCST90016911	0.00147061	21.0666
Bulimia nervosa	rs2032750	C	T	0.0508393	0.0106807	1.91509e-06	class Bacteroidia|| id:ebi-a-GCST90016911	0.00158145	22.6569
Bulimia nervosa	rs4916508	A	G	0.0466729	0.0105312	8.4711e-06	class Bacteroidia|| id:ebi-a-GCST90016911	0.00137126	19.6415
Bulimia nervosa	rs55773148	G	A	-0.121514	0.0236759	3.89583e-07	class Bacteroidia|| id:ebi-a-GCST90016911	0.00183816	26.3414
Bulimia nervosa	rs62531359	T	G	0.0655728	0.0149891	9.08657e-06	class Bacteroidia|| id:ebi-a-GCST90016911	0.00133616	19.138
Bulimia nervosa	rs62575403	C	T	0.140055	0.0311128	7.06122e-06	class Bacteroidia|| id:ebi-a-GCST90016911	0.00141464	20.2637
Bulimia nervosa	rs7631304	G	A	-0.0645771	0.0132957	8.36778e-07	class Bacteroidia|| id:ebi-a-GCST90016911	0.0016465	23.5904
Bulimia nervosa	rs929878	T	C	0.0548532	0.012153	4.7338e-06	class Bacteroidia|| id:ebi-a-GCST90016911	0.0014222	20.3722
Bulimia nervosa	rs11128180	A	G	0.0592944	0.0128769	3.67147e-06	class Betaproteobacteria|| id:ebi-a-GCST90016912	0.00148014	21.2034
Bulimia nervosa	rs1511453	A	G	0.0923492	0.0199158	4.75762e-06	class Betaproteobacteria|| id:ebi-a-GCST90016912	0.00150093	21.5016
Bulimia nervosa	rs1928341	G	A	-0.0525581	0.0110408	2.0153e-06	class Betaproteobacteria|| id:ebi-a-GCST90016912	0.00158173	22.661
Bulimia nervosa	rs2613606	T	C	0.0513106	0.0109091	2.19816e-06	class Betaproteobacteria|| id:ebi-a-GCST90016912	0.00154421	22.1226
Bulimia nervosa	rs320161	G	A	-0.0572286	0.01262	7.33247e-06	class Betaproteobacteria|| id:ebi-a-GCST90016912	0.00143558	20.564
Bulimia nervosa	rs4033856	T	C	-0.0832423	0.0167237	5.17166e-07	class Betaproteobacteria|| id:ebi-a-GCST90016912	0.00172908	24.7756
Bulimia nervosa	rs56386628	C	T	-0.0622252	0.0135688	5.86949e-06	class Betaproteobacteria|| id:ebi-a-GCST90016912	0.0014681	21.0305
Bulimia nervosa	rs6087811	T	G	-0.0978177	0.0198522	7.44303e-07	class Betaproteobacteria|| id:ebi-a-GCST90016912	0.00169443	24.2783
Bulimia nervosa	rs62395635	T	C	0.109741	0.0236	2.9409e-06	class Betaproteobacteria|| id:ebi-a-GCST90016912	0.00150939	21.6229
Bulimia nervosa	rs9964679	A	G	0.052911	0.0114866	4.84585e-06	class Betaproteobacteria|| id:ebi-a-GCST90016912	0.00148118	21.2182
Bulimia nervosa	rs10774377	G	A	-0.052659	0.0113858	3.24399e-06	class Clostridia|| id:ebi-a-GCST90016913	0.00149318	21.3904
Bulimia nervosa	rs13105690	C	T	0.0529097	0.011818	8.77789e-06	class Clostridia|| id:ebi-a-GCST90016913	0.00139932	20.0439
Bulimia nervosa	rs13179700	C	T	-0.0511937	0.0109569	3.37085e-06	class Clostridia|| id:ebi-a-GCST90016913	0.00152383	21.8302
Bulimia nervosa	rs1842454	G	A	-0.0547202	0.0127338	8.72027e-06	class Clostridia|| id:ebi-a-GCST90016913	0.00128932	18.4663
Bulimia nervosa	rs2273429	A	G	-0.0724037	0.0153105	4.52137e-06	class Clostridia|| id:ebi-a-GCST90016913	0.00156101	22.3637
Bulimia nervosa	rs6797343	T	G	-0.0592279	0.0134556	9.35643e-06	class Clostridia|| id:ebi-a-GCST90016913	0.0013527	19.3752
Bulimia nervosa	rs6814436	C	T	-0.0739995	0.0150815	9.65095e-07	class Clostridia|| id:ebi-a-GCST90016913	0.00168028	24.0751
Bulimia nervosa	rs6815608	C	T	-0.103803	0.0210883	4.01856e-07	class Clostridia|| id:ebi-a-GCST90016913	0.001691	24.2291
Bulimia nervosa	rs992074	T	C	-0.255639	0.0508787	8.77506e-07	class Clostridia|| id:ebi-a-GCST90016913	0.00176181	25.2454
Bulimia nervosa	rs11073596	G	T	-0.0510212	0.0114339	8.14442e-06	class Coriobacteriia|| id:ebi-a-GCST90016914	0.00139012	19.9119
Bulimia nervosa	rs11250875	T	C	0.06075	0.0130939	4.82848e-06	class Coriobacteriia|| id:ebi-a-GCST90016914	0.0015026	21.5256
Bulimia nervosa	rs11656361	A	C	0.0773006	0.017553	8.0201e-06	class Coriobacteriia|| id:ebi-a-GCST90016914	0.001354	19.3938
Bulimia nervosa	rs12974142	G	A	0.0789796	0.0177205	8.51236e-06	class Coriobacteriia|| id:ebi-a-GCST90016914	0.00138681	19.8645
Bulimia nervosa	rs13307134	T	C	-0.0565686	0.0126265	7.79938e-06	class Coriobacteriia|| id:ebi-a-GCST90016914	0.00140126	20.0717
Bulimia nervosa	rs1397793	A	G	0.0498855	0.0112446	9.77372e-06	class Coriobacteriia|| id:ebi-a-GCST90016914	0.00137406	19.6816
Bulimia nervosa	rs1816223	G	A	0.0586265	0.0129006	4.84117e-06	class Coriobacteriia|| id:ebi-a-GCST90016914	0.00144173	20.6523
Bulimia nervosa	rs240104	T	C	-0.0603429	0.0126849	1.51604e-06	class Coriobacteriia|| id:ebi-a-GCST90016914	0.00157955	22.6297
Bulimia nervosa	rs2442778	A	G	0.116408	0.0258545	9.02693e-06	class Coriobacteriia|| id:ebi-a-GCST90016914	0.00141521	20.2718
Bulimia nervosa	rs3025411	A	G	0.0926543	0.0209468	8.26913e-06	class Coriobacteriia|| id:ebi-a-GCST90016914	0.00136598	19.5657
Bulimia nervosa	rs34739816	G	T	0.0965017	0.0207666	3.88356e-06	class Coriobacteriia|| id:ebi-a-GCST90016914	0.00150739	21.5943
Bulimia nervosa	rs8010111	A	G	0.103377	0.0229286	6.8962e-06	class Coriobacteriia|| id:ebi-a-GCST90016914	0.00141912	20.3279
Bulimia nervosa	rs1035691	G	A	0.055176	0.0121602	9.65162e-06	class Deltaproteobacteria|| id:ebi-a-GCST90016915	0.00143726	20.5882
Bulimia nervosa	rs11599763	C	T	0.0544219	0.0117397	3.94121e-06	class Deltaproteobacteria|| id:ebi-a-GCST90016915	0.00150011	21.4899
Bulimia nervosa	rs17084793	G	A	-0.0710762	0.015953	5.6863e-06	class Deltaproteobacteria|| id:ebi-a-GCST90016915	0.00138581	19.8501
Bulimia nervosa	rs17791387	A	G	-0.0735881	0.0154246	1.60221e-06	class Deltaproteobacteria|| id:ebi-a-GCST90016915	0.00158869	22.7608
Bulimia nervosa	rs2692012	G	A	-0.110335	0.0253336	3.14188e-06	class Deltaproteobacteria|| id:ebi-a-GCST90016915	0.00132434	18.9685
Bulimia nervosa	rs2838334	G	A	0.0561722	0.0124124	5.44553e-06	class Deltaproteobacteria|| id:ebi-a-GCST90016915	0.00142972	20.4801
Bulimia nervosa	rs3935584	C	T	-0.0523484	0.011566	7.50119e-06	class Deltaproteobacteria|| id:ebi-a-GCST90016915	0.00143008	20.4852
Bulimia nervosa	rs4506934	C	T	-0.0936514	0.02012	3.58889e-06	class Deltaproteobacteria|| id:ebi-a-GCST90016915	0.00151237	21.6657
Bulimia nervosa	rs55744759	A	G	-0.0779693	0.0170738	7.31375e-06	class Deltaproteobacteria|| id:ebi-a-GCST90016915	0.00145578	20.8539
Bulimia nervosa	rs6058181	C	T	0.0825716	0.0165958	3.39555e-07	class Deltaproteobacteria|| id:ebi-a-GCST90016915	0.00172765	24.7551
Bulimia nervosa	rs62020470	A	G	-0.0585411	0.0129358	4.85087e-06	class Deltaproteobacteria|| id:ebi-a-GCST90016915	0.00142974	20.4802
Bulimia nervosa	rs9928243	C	A	-0.0538457	0.0117718	5.02077e-06	class Deltaproteobacteria|| id:ebi-a-GCST90016915	0.00146058	20.9226
Bulimia nervosa	rs1074800	G	A	-0.0492438	0.010887	6.14582e-06	class Erysipelotrichia|| id:ebi-a-GCST90016916	0.00142826	20.4591
Bulimia nervosa	rs10781552	C	T	-0.0552212	0.0116074	2.33115e-06	class Erysipelotrichia|| id:ebi-a-GCST90016916	0.00157978	22.633
Bulimia nervosa	rs17530232	A	G	0.10305	0.0224648	2.79126e-06	class Erysipelotrichia|| id:ebi-a-GCST90016916	0.00146891	21.0422
Bulimia nervosa	rs1884466	C	T	-0.0475363	0.0106939	9.52708e-06	class Erysipelotrichia|| id:ebi-a-GCST90016916	0.0013795	19.7596
Bulimia nervosa	rs2300774	A	G	-0.0524152	0.0106784	8.95468e-07	class Erysipelotrichia|| id:ebi-a-GCST90016916	0.00168157	24.0936
Bulimia nervosa	rs290833	T	G	-0.0497374	0.0111376	8.02897e-06	class Erysipelotrichia|| id:ebi-a-GCST90016916	0.00139226	19.9427
Bulimia nervosa	rs35161940	T	C	-0.0806041	0.0167641	1.8451e-06	class Erysipelotrichia|| id:ebi-a-GCST90016916	0.0016136	23.1182
Bulimia nervosa	rs4078432	T	C	0.0608929	0.0133764	4.23107e-06	class Erysipelotrichia|| id:ebi-a-GCST90016916	0.00144667	20.7231
Bulimia nervosa	rs56970041	T	G	0.0724145	0.0164471	5.40344e-06	class Erysipelotrichia|| id:ebi-a-GCST90016916	0.0013534	19.3853
Bulimia nervosa	rs62504403	C	T	0.0681159	0.0127883	1.12264e-07	class Erysipelotrichia|| id:ebi-a-GCST90016916	0.00197949	28.3708
Bulimia nervosa	rs7234058	T	C	-0.0945759	0.0194091	9.12347e-07	class Erysipelotrichia|| id:ebi-a-GCST90016916	0.00165719	23.7438
Bulimia nervosa	rs8003149	C	T	0.0538798	0.0116888	4.08479e-06	class Erysipelotrichia|| id:ebi-a-GCST90016916	0.00148323	21.2477
Bulimia nervosa	rs11181912	G	A	-0.0579153	0.0118796	9.94764e-07	class Gammaproteobacteria|| id:ebi-a-GCST90016917	0.00165884	23.7675
Bulimia nervosa	rs12404135	A	G	-0.0788843	0.0172415	8.89488e-06	class Gammaproteobacteria|| id:ebi-a-GCST90016917	0.0014613	20.933
Bulimia nervosa	rs6706173	A	C	0.074251	0.0146392	1.99494e-07	class Gammaproteobacteria|| id:ebi-a-GCST90016917	0.00179528	25.7259
Bulimia nervosa	rs9494710	C	T	-0.0549673	0.0120924	4.54611e-06	class Gammaproteobacteria|| id:ebi-a-GCST90016917	0.00144245	20.6625
Bulimia nervosa	rs1002941	A	G	-0.105025	0.0233484	8.14836e-06	class Lentisphaeria|| id:ebi-a-GCST90016918	0.00141254	20.2335
Bulimia nervosa	rs11770843	C	T	0.109431	0.0234879	1.9073e-06	class Lentisphaeria|| id:ebi-a-GCST90016918	0.00151522	21.7066
Bulimia nervosa	rs2031282	A	G	0.122368	0.0270329	4.38258e-06	class Lentisphaeria|| id:ebi-a-GCST90016918	0.00143045	20.4904
Bulimia nervosa	rs2825714	A	G	-0.13741	0.0289246	1.72211e-06	class Lentisphaeria|| id:ebi-a-GCST90016918	0.00157529	22.5685
Bulimia nervosa	rs62570196	C	T	-0.21635	0.0439866	1.07924e-06	class Lentisphaeria|| id:ebi-a-GCST90016918	0.00168842	24.1921
Bulimia nervosa	rs10148250	A	G	-0.0861928	0.0193381	8.67142e-06	class Melainabacteria|| id:ebi-a-GCST90016919	0.00138693	19.8662
Bulimia nervosa	rs10738747	A	G	-0.0814624	0.0184409	9.95795e-06	class Melainabacteria|| id:ebi-a-GCST90016919	0.00136239	19.5142
Bulimia nervosa	rs11150282	T	C	0.0989487	0.0196972	6.02893e-07	class Melainabacteria|| id:ebi-a-GCST90016919	0.00176112	25.2355
Bulimia nervosa	rs28678345	T	C	0.214848	0.0470878	6.69083e-06	class Melainabacteria|| id:ebi-a-GCST90016919	0.0014533	20.8183
Bulimia nervosa	rs367480	A	G	0.083758	0.0185796	8.19917e-06	class Melainabacteria|| id:ebi-a-GCST90016919	0.00141875	20.3226
Bulimia nervosa	rs4129395	G	A	0.0896187	0.0185106	1.48057e-06	class Melainabacteria|| id:ebi-a-GCST90016919	0.00163602	23.4399
Bulimia nervosa	rs789069	A	C	-0.103539	0.0234287	6.84636e-06	class Melainabacteria|| id:ebi-a-GCST90016919	0.00136352	19.5304
Bulimia nervosa	rs9864379	T	C	-0.159735	0.0292553	5.36056e-08	class Melainabacteria|| id:ebi-a-GCST90016919	0.00207984	29.812
Bulimia nervosa	rs10202904	G	T	0.121754	0.0235357	3.01432e-07	class Methanobacteria|| id:ebi-a-GCST90016920	0.00186742	26.7616
Bulimia nervosa	rs10424197	A	G	0.111274	0.0247517	9.27897e-06	class Methanobacteria|| id:ebi-a-GCST90016920	0.00141093	20.2105
Bulimia nervosa	rs4257531	G	A	0.164498	0.0364959	7.44338e-06	class Methanobacteria|| id:ebi-a-GCST90016920	0.00141827	20.3158
Bulimia nervosa	rs56131665	G	A	0.178661	0.039298	6.17988e-06	class Methanobacteria|| id:ebi-a-GCST90016920	0.00144289	20.669
Bulimia nervosa	rs6508769	C	T	-0.153519	0.0344519	8.22527e-06	class Methanobacteria|| id:ebi-a-GCST90016920	0.00138624	19.8563
Bulimia nervosa	rs6776814	T	C	-0.199566	0.0411825	1.63061e-06	class Methanobacteria|| id:ebi-a-GCST90016920	0.001639	23.4827
Bulimia nervosa	rs894996	C	A	0.216999	0.0449076	1.87556e-06	class Methanobacteria|| id:ebi-a-GCST90016920	0.00162971	23.3494
Bulimia nervosa	rs10108398	G	A	0.0769142	0.0153953	1.09001e-06	class Mollicutes|| id:ebi-a-GCST90016921	0.0017419	24.9595
Bulimia nervosa	rs11890098	A	G	0.074438	0.0153389	9.56577e-07	class Mollicutes|| id:ebi-a-GCST90016921	0.00164372	23.5505
Bulimia nervosa	rs12566890	T	G	-0.101147	0.0230978	3.65098e-06	class Mollicutes|| id:ebi-a-GCST90016921	0.00133883	19.1763
Bulimia nervosa	rs17214486	C	A	0.06099	0.0135623	6.60861e-06	class Mollicutes|| id:ebi-a-GCST90016921	0.00141182	20.2232
Bulimia nervosa	rs2464826	A	C	0.0944239	0.0211806	8.39499e-06	class Mollicutes|| id:ebi-a-GCST90016921	0.00138748	19.8741
Bulimia nervosa	rs28537087	G	A	0.0820873	0.0188312	8.07402e-06	class Mollicutes|| id:ebi-a-GCST90016921	0.00132667	19.0019
Bulimia nervosa	rs3768491	G	A	0.0681052	0.0149061	4.2335e-06	class Mollicutes|| id:ebi-a-GCST90016921	0.00145728	20.8753
Bulimia nervosa	rs4885016	C	T	0.0819606	0.0181628	7.26993e-06	class Mollicutes|| id:ebi-a-GCST90016921	0.00142157	20.3631
Bulimia nervosa	rs6043847	T	C	-0.114937	0.0248606	4.55481e-06	class Mollicutes|| id:ebi-a-GCST90016921	0.00149207	21.3745
Bulimia nervosa	rs1135612	G	A	0.0529785	0.0119177	9.26296e-06	class Negativicutes|| id:ebi-a-GCST90016922	0.00137961	19.7613
Bulimia nervosa	rs1643968	T	C	-0.0565284	0.0112298	4.14601e-07	class Negativicutes|| id:ebi-a-GCST90016922	0.00176833	25.339
Bulimia nervosa	rs1649999	A	G	0.0748989	0.0166458	7.58124e-06	class Negativicutes|| id:ebi-a-GCST90016922	0.00141342	20.2461
Bulimia nervosa	rs2834062	A	G	0.0489057	0.0108842	8.43918e-06	class Negativicutes|| id:ebi-a-GCST90016922	0.00140947	20.1895
Bulimia nervosa	rs4463806	C	T	0.0543966	0.0129365	7.80657e-06	class Negativicutes|| id:ebi-a-GCST90016922	0.00123457	17.6811
Bulimia nervosa	rs4722181	T	G	0.0501306	0.0105798	2.00111e-06	class Negativicutes|| id:ebi-a-GCST90016922	0.00156716	22.4518
Bulimia nervosa	rs60274479	T	C	-0.0659623	0.0134137	1.1623e-06	class Negativicutes|| id:ebi-a-GCST90016922	0.00168773	24.1821
Bulimia nervosa	rs61249479	A	C	0.0777075	0.0168628	2.95474e-06	class Negativicutes|| id:ebi-a-GCST90016922	0.0014824	21.2357
Bulimia nervosa	rs9423647	G	A	0.047817	0.0105282	6.06108e-06	class Negativicutes|| id:ebi-a-GCST90016922	0.00144003	20.628
Bulimia nervosa	rs11729256	T	C	0.0749798	0.0150177	6.73085e-07	class Verrucomicrobiae|| id:ebi-a-GCST90016923	0.00173967	24.9277
Bulimia nervosa	rs12908520	G	A	0.0618926	0.0130946	2.17165e-06	class Verrucomicrobiae|| id:ebi-a-GCST90016923	0.0015594	22.3405
Bulimia nervosa	rs2602429	T	C	-0.0746844	0.0156194	2.58297e-06	class Verrucomicrobiae|| id:ebi-a-GCST90016923	0.00159581	22.8629
Bulimia nervosa	rs4242783	A	G	-0.0689292	0.0147693	2.63615e-06	class Verrucomicrobiae|| id:ebi-a-GCST90016923	0.00152044	21.7814
Bulimia nervosa	rs4936098	G	A	-0.0648843	0.0135928	1.1222e-06	class Verrucomicrobiae|| id:ebi-a-GCST90016923	0.00159042	22.7856
Bulimia nervosa	rs61779207	G	A	-0.0758309	0.0167762	6.7228e-06	class Verrucomicrobiae|| id:ebi-a-GCST90016923	0.00142636	20.4317
Bulimia nervosa	rs9349825	A	G	-0.0704036	0.0147128	2.53688e-06	class Verrucomicrobiae|| id:ebi-a-GCST90016923	0.00159826	22.8981
Bulimia nervosa	rs2889192	T	G	-0.0884052	0.0194997	3.96725e-06	order Actinomycetales|| id:ebi-a-GCST90017090	0.00143489	20.5542
Bulimia nervosa	rs34583783	G	T	0.123688	0.0264254	5.53886e-06	order Actinomycetales|| id:ebi-a-GCST90017090	0.00152929	21.9085
Bulimia nervosa	rs35011108	A	G	0.241546	0.0503803	1.87659e-06	order Actinomycetales|| id:ebi-a-GCST90017090	0.00160444	22.9868
Bulimia nervosa	rs4073240	G	A	0.074973	0.0164672	5.67898e-06	order Actinomycetales|| id:ebi-a-GCST90017090	0.00144705	20.7286
Bulimia nervosa	rs58484246	T	C	0.075828	0.0168997	6.67483e-06	order Actinomycetales|| id:ebi-a-GCST90017090	0.00140551	20.1327
Bulimia nervosa	rs10233278	T	C	-0.116319	0.0248527	3.508e-06	order Bacillales|| id:ebi-a-GCST90017091	0.00152909	21.9056
Bulimia nervosa	rs10410917	C	T	-0.11471	0.0250025	5.57353e-06	order Bacillales|| id:ebi-a-GCST90017091	0.0014694	21.0492
Bulimia nervosa	rs11034576	A	G	0.205765	0.0453311	8.85972e-06	order Bacillales|| id:ebi-a-GCST90017091	0.00143836	20.604
Bulimia nervosa	rs11207728	A	G	0.14455	0.0316912	5.73456e-06	order Bacillales|| id:ebi-a-GCST90017091	0.00145235	20.8046
Bulimia nervosa	rs11844714	A	G	-0.143245	0.0320272	5.06209e-06	order Bacillales|| id:ebi-a-GCST90017091	0.00139655	20.0042
Bulimia nervosa	rs4617108	G	A	-0.248861	0.0525929	1.97506e-06	order Bacillales|| id:ebi-a-GCST90017091	0.00156287	22.3903
Bulimia nervosa	rs62640857	A	G	0.148238	0.0326455	4.49262e-06	order Bacillales|| id:ebi-a-GCST90017091	0.00143943	20.6192
Bulimia nervosa	rs17343978	A	C	-0.0552057	0.0120278	8.3593e-06	order Bacteroidales|| id:ebi-a-GCST90017092	0.00147061	21.0666
Bulimia nervosa	rs2032750	C	T	0.0508393	0.0106807	1.91509e-06	order Bacteroidales|| id:ebi-a-GCST90017092	0.00158145	22.6569
Bulimia nervosa	rs4916508	A	G	0.0466729	0.0105312	8.4711e-06	order Bacteroidales|| id:ebi-a-GCST90017092	0.00137126	19.6415
Bulimia nervosa	rs55773148	G	A	-0.121514	0.0236759	3.89583e-07	order Bacteroidales|| id:ebi-a-GCST90017092	0.00183816	26.3414
Bulimia nervosa	rs62531359	T	G	0.0655728	0.0149891	9.08657e-06	order Bacteroidales|| id:ebi-a-GCST90017092	0.00133616	19.138
Bulimia nervosa	rs62575403	C	T	0.140055	0.0311128	7.06122e-06	order Bacteroidales|| id:ebi-a-GCST90017092	0.00141464	20.2637
Bulimia nervosa	rs7631304	G	A	-0.0645771	0.0132957	8.36778e-07	order Bacteroidales|| id:ebi-a-GCST90017092	0.0016465	23.5904
Bulimia nervosa	rs929878	T	C	0.0548532	0.012153	4.7338e-06	order Bacteroidales|| id:ebi-a-GCST90017092	0.0014222	20.3722
Bulimia nervosa	rs10831953	G	A	0.0537537	0.0123746	9.94741e-06	order Bifidobacteriales|| id:ebi-a-GCST90017093	0.00131742	18.8692
Bulimia nervosa	rs12446429	T	C	0.0810099	0.019073	8.52884e-06	order Bifidobacteriales|| id:ebi-a-GCST90017093	0.0012596	18.0401
Bulimia nervosa	rs13020688	G	A	0.0584045	0.0122081	1.57373e-06	order Bifidobacteriales|| id:ebi-a-GCST90017093	0.00159751	22.8874
Bulimia nervosa	rs182549	T	C	-0.11707	0.0126703	5.94155e-20	order Bifidobacteriales|| id:ebi-a-GCST90017093	0.00593302	85.3724
Bulimia nervosa	rs4957061	T	C	0.0569873	0.0116907	1.1517e-06	order Bifidobacteriales|| id:ebi-a-GCST90017093	0.00165843	23.7616
Bulimia nervosa	rs540489	T	G	-0.0632518	0.013817	5.36809e-06	order Bifidobacteriales|| id:ebi-a-GCST90017093	0.00146293	20.9565
Bulimia nervosa	rs55888705	A	G	0.053673	0.0120586	8.66204e-06	order Bifidobacteriales|| id:ebi-a-GCST90017093	0.00138312	19.8115
Bulimia nervosa	rs6899771	A	G	-0.0914312	0.0202604	7.27998e-06	order Bifidobacteriales|| id:ebi-a-GCST90017093	0.00142173	20.3654
Bulimia nervosa	rs7174549	T	C	-0.0551726	0.0124655	6.86784e-06	order Bifidobacteriales|| id:ebi-a-GCST90017093	0.00136765	19.5897
Bulimia nervosa	rs7322849	T	C	0.110676	0.0200996	1.74032e-08	order Bifidobacteriales|| id:ebi-a-GCST90017093	0.00211522	30.3202
Bulimia nervosa	rs857444	C	T	0.0553965	0.0120669	3.8249e-06	order Bifidobacteriales|| id:ebi-a-GCST90017093	0.00147122	21.0753
Bulimia nervosa	rs1511453	A	G	0.0910999	0.0199479	8.00092e-06	order Burkholderiales|| id:ebi-a-GCST90017094	0.00145597	20.8565
Bulimia nervosa	rs1928341	G	A	-0.0507782	0.0110587	4.51513e-06	order Burkholderiales|| id:ebi-a-GCST90017094	0.0014718	21.0837
Bulimia nervosa	rs2613606	T	C	0.0499561	0.0109264	4.13361e-06	order Burkholderiales|| id:ebi-a-GCST90017094	0.00145925	20.9037
Bulimia nervosa	rs4033856	T	C	-0.0833445	0.0167489	5.66826e-07	order Burkholderiales|| id:ebi-a-GCST90017094	0.00172812	24.7617
Bulimia nervosa	rs6087811	T	G	-0.101587	0.0198817	2.88377e-07	order Burkholderiales|| id:ebi-a-GCST90017094	0.00182188	26.1077
Bulimia nervosa	rs62191117	A	G	0.0679995	0.0132471	2.791e-07	order Burkholderiales|| id:ebi-a-GCST90017094	0.00183871	26.3493
Bulimia nervosa	rs62395635	T	C	0.109911	0.0236375	2.90228e-06	order Burkholderiales|| id:ebi-a-GCST90017094	0.00150927	21.6212
Bulimia nervosa	rs7638039	T	C	0.0580987	0.012673	4.83593e-06	order Burkholderiales|| id:ebi-a-GCST90017094	0.00146716	21.0172
Bulimia nervosa	rs9964679	A	G	0.052509	0.011504	6.05982e-06	order Burkholderiales|| id:ebi-a-GCST90017094	0.00145439	20.8339
Bulimia nervosa	rs10774377	G	A	-0.0523003	0.0113859	3.80899e-06	order Clostridiales|| id:ebi-a-GCST90017095	0.00147291	21.0996
Bulimia nervosa	rs13105690	C	T	0.0527441	0.011818	9.36807e-06	order Clostridiales|| id:ebi-a-GCST90017095	0.00139059	19.9186
Bulimia nervosa	rs13179700	C	T	-0.0510953	0.0109569	3.52111e-06	order Clostridiales|| id:ebi-a-GCST90017095	0.00151799	21.7464
Bulimia nervosa	rs1842454	G	A	-0.0543676	0.012734	9.91745e-06	order Clostridiales|| id:ebi-a-GCST90017095	0.00127274	18.2285
Bulimia nervosa	rs2273429	A	G	-0.0726191	0.0153105	4.16869e-06	order Clostridiales|| id:ebi-a-GCST90017095	0.0015703	22.4969
Bulimia nervosa	rs290772	G	A	0.084254	0.0196297	9.9977e-06	order Clostridiales|| id:ebi-a-GCST90017095	0.00128629	18.4227
Bulimia nervosa	rs6442336	T	C	0.0547729	0.0124169	9.62565e-06	order Clostridiales|| id:ebi-a-GCST90017095	0.00135849	19.4583
Bulimia nervosa	rs6814436	C	T	-0.0741858	0.0150814	9.06296e-07	order Clostridiales|| id:ebi-a-GCST90017095	0.00168876	24.1968
Bulimia nervosa	rs6815608	C	T	-0.104089	0.0210883	3.71989e-07	order Clostridiales|| id:ebi-a-GCST90017095	0.00170032	24.3628
Bulimia nervosa	rs992074	T	C	-0.255441	0.0508788	8.95385e-07	order Clostridiales|| id:ebi-a-GCST90017095	0.00175908	25.2062
Bulimia nervosa	rs11073596	G	T	-0.0510212	0.0114339	8.14442e-06	order Coriobacteriales|| id:ebi-a-GCST90017096	0.00139012	19.9119
Bulimia nervosa	rs11250875	T	C	0.06075	0.0130939	4.82848e-06	order Coriobacteriales|| id:ebi-a-GCST90017096	0.0015026	21.5256
Bulimia nervosa	rs11656361	A	C	0.0773006	0.017553	8.0201e-06	order Coriobacteriales|| id:ebi-a-GCST90017096	0.001354	19.3938
Bulimia nervosa	rs12974142	G	A	0.0789796	0.0177205	8.51236e-06	order Coriobacteriales|| id:ebi-a-GCST90017096	0.00138681	19.8645
Bulimia nervosa	rs13307134	T	C	-0.0565686	0.0126265	7.79938e-06	order Coriobacteriales|| id:ebi-a-GCST90017096	0.00140126	20.0717
Bulimia nervosa	rs1397793	A	G	0.0498855	0.0112446	9.77372e-06	order Coriobacteriales|| id:ebi-a-GCST90017096	0.00137406	19.6816
Bulimia nervosa	rs1816223	G	A	0.0586265	0.0129006	4.84117e-06	order Coriobacteriales|| id:ebi-a-GCST90017096	0.00144173	20.6523
Bulimia nervosa	rs240104	T	C	-0.0603429	0.0126849	1.51604e-06	order Coriobacteriales|| id:ebi-a-GCST90017096	0.00157955	22.6297
Bulimia nervosa	rs2442778	A	G	0.116408	0.0258545	9.02693e-06	order Coriobacteriales|| id:ebi-a-GCST90017096	0.00141521	20.2718
Bulimia nervosa	rs3025411	A	G	0.0926543	0.0209468	8.26913e-06	order Coriobacteriales|| id:ebi-a-GCST90017096	0.00136598	19.5657
Bulimia nervosa	rs34739816	G	T	0.0965017	0.0207666	3.88356e-06	order Coriobacteriales|| id:ebi-a-GCST90017096	0.00150739	21.5943
Bulimia nervosa	rs8010111	A	G	0.103377	0.0229286	6.8962e-06	order Coriobacteriales|| id:ebi-a-GCST90017096	0.00141912	20.3279
Bulimia nervosa	rs11599763	C	T	0.0554862	0.0117486	2.60699e-06	order Desulfovibrionales|| id:ebi-a-GCST90017097	0.00155691	22.3048
Bulimia nervosa	rs17791387	A	G	-0.0727501	0.0154369	2.25294e-06	order Desulfovibrionales|| id:ebi-a-GCST90017097	0.0015503	22.2099
Bulimia nervosa	rs186073	T	C	0.0529219	0.0118542	8.7444e-06	order Desulfovibrionales|| id:ebi-a-GCST90017097	0.00139144	19.9309
Bulimia nervosa	rs2692012	G	A	-0.112244	0.0253553	2.27023e-06	order Desulfovibrionales|| id:ebi-a-GCST90017097	0.00136816	19.597
Bulimia nervosa	rs2838334	G	A	0.0569024	0.0124223	4.16793e-06	order Desulfovibrionales|| id:ebi-a-GCST90017097	0.00146475	20.9825
Bulimia nervosa	rs3935584	C	T	-0.0524466	0.0115749	7.19747e-06	order Desulfovibrionales|| id:ebi-a-GCST90017097	0.00143324	20.5305
Bulimia nervosa	rs4506934	C	T	-0.0953383	0.0201367	2.42996e-06	order Desulfovibrionales|| id:ebi-a-GCST90017097	0.00156466	22.416
Bulimia nervosa	rs6058181	C	T	0.0836765	0.0166098	2.52773e-07	order Desulfovibrionales|| id:ebi-a-GCST90017097	0.00177113	25.3792
Bulimia nervosa	rs62020470	A	G	-0.0573633	0.0129462	7.50983e-06	order Desulfovibrionales|| id:ebi-a-GCST90017097	0.00137066	19.6329
Bulimia nervosa	rs9928243	C	A	-0.0544713	0.0117811	3.96634e-06	order Desulfovibrionales|| id:ebi-a-GCST90017097	0.00149231	21.3778
Bulimia nervosa	rs11026530	T	C	0.0822408	0.0186379	9.42692e-06	order Enterobacteriales|| id:ebi-a-GCST90017098	0.00135935	19.4707
Bulimia nervosa	rs2374342	C	A	0.0582927	0.0126195	4.51617e-06	order Enterobacteriales|| id:ebi-a-GCST90017098	0.0014895	21.3375
Bulimia nervosa	rs35673018	G	A	0.0899642	0.0202934	7.63115e-06	order Enterobacteriales|| id:ebi-a-GCST90017098	0.00137207	19.653
Bulimia nervosa	rs504442	T	G	0.084159	0.0189479	5.17095e-06	order Enterobacteriales|| id:ebi-a-GCST90017098	0.00137728	19.7278
Bulimia nervosa	rs62210023	A	G	0.0606754	0.0130125	3.13163e-06	order Enterobacteriales|| id:ebi-a-GCST90017098	0.0015177	21.7422
Bulimia nervosa	rs1074800	G	A	-0.0492438	0.010887	6.14582e-06	order Erysipelotrichales|| id:ebi-a-GCST90017099	0.00142826	20.4591
Bulimia nervosa	rs10781552	C	T	-0.0552212	0.0116074	2.33115e-06	order Erysipelotrichales|| id:ebi-a-GCST90017099	0.00157978	22.633
Bulimia nervosa	rs17530232	A	G	0.10305	0.0224648	2.79126e-06	order Erysipelotrichales|| id:ebi-a-GCST90017099	0.00146891	21.0422
Bulimia nervosa	rs1884466	C	T	-0.0475363	0.0106939	9.52708e-06	order Erysipelotrichales|| id:ebi-a-GCST90017099	0.0013795	19.7596
Bulimia nervosa	rs2300774	A	G	-0.0524152	0.0106784	8.95468e-07	order Erysipelotrichales|| id:ebi-a-GCST90017099	0.00168157	24.0936
Bulimia nervosa	rs290833	T	G	-0.0497374	0.0111376	8.02897e-06	order Erysipelotrichales|| id:ebi-a-GCST90017099	0.00139226	19.9427
Bulimia nervosa	rs35161940	T	C	-0.0806041	0.0167641	1.8451e-06	order Erysipelotrichales|| id:ebi-a-GCST90017099	0.0016136	23.1182
Bulimia nervosa	rs4078432	T	C	0.0608929	0.0133764	4.23107e-06	order Erysipelotrichales|| id:ebi-a-GCST90017099	0.00144667	20.7231
Bulimia nervosa	rs56970041	T	G	0.0724145	0.0164471	5.40344e-06	order Erysipelotrichales|| id:ebi-a-GCST90017099	0.0013534	19.3853
Bulimia nervosa	rs62504403	C	T	0.0681159	0.0127883	1.12264e-07	order Erysipelotrichales|| id:ebi-a-GCST90017099	0.00197949	28.3708
Bulimia nervosa	rs7234058	T	C	-0.0945759	0.0194091	9.12347e-07	order Erysipelotrichales|| id:ebi-a-GCST90017099	0.00165719	23.7438
Bulimia nervosa	rs8003149	C	T	0.0538798	0.0116888	4.08479e-06	order Erysipelotrichales|| id:ebi-a-GCST90017099	0.00148323	21.2477
Bulimia nervosa	rs11150282	T	C	0.098235	0.0197127	7.36055e-07	order Gastranaerophilales|| id:ebi-a-GCST90017100	0.00173312	24.8336
Bulimia nervosa	rs28678345	T	C	0.213083	0.0471377	8.05954e-06	order Gastranaerophilales|| id:ebi-a-GCST90017100	0.00142654	20.4344
Bulimia nervosa	rs367480	A	G	0.0841649	0.0185948	7.52419e-06	order Gastranaerophilales|| id:ebi-a-GCST90017100	0.00143021	20.487
Bulimia nervosa	rs4129395	G	A	0.0904264	0.0185253	1.21742e-06	order Gastranaerophilales|| id:ebi-a-GCST90017100	0.00166295	23.8265
Bulimia nervosa	rs789069	A	C	-0.10413	0.0234459	6.5001e-06	order Gastranaerophilales|| id:ebi-a-GCST90017100	0.00137709	19.725
Bulimia nervosa	rs8028558	A	G	0.08346	0.0188504	9.78228e-06	order Gastranaerophilales|| id:ebi-a-GCST90017100	0.00136856	19.6027
Bulimia nervosa	rs9864379	T	C	-0.160521	0.0292752	4.65876e-08	order Gastranaerophilales|| id:ebi-a-GCST90017100	0.00209746	30.0652
Bulimia nervosa	rs11110282	A	G	-0.10239	0.0217849	3.95667e-06	order Lactobacillales|| id:ebi-a-GCST90017101	0.00154197	22.0904
Bulimia nervosa	rs11730038	G	A	-0.0605384	0.0129052	5.09742e-06	order Lactobacillales|| id:ebi-a-GCST90017101	0.00153606	22.0056
Bulimia nervosa	rs12797734	T	C	0.0571279	0.0127113	7.76515e-06	order Lactobacillales|| id:ebi-a-GCST90017101	0.00141009	20.1984
Bulimia nervosa	rs1595463	C	A	0.0479749	0.0108801	7.44355e-06	order Lactobacillales|| id:ebi-a-GCST90017101	0.00135742	19.443
Bulimia nervosa	rs2370083	G	T	-0.08054	0.0180992	8.33489e-06	order Lactobacillales|| id:ebi-a-GCST90017101	0.00138244	19.8018
Bulimia nervosa	rs34989881	A	G	0.113479	0.0246452	4.09355e-06	order Lactobacillales|| id:ebi-a-GCST90017101	0.00148001	21.2015
Bulimia nervosa	rs35344081	G	A	0.0642442	0.0127358	4.16064e-07	order Lactobacillales|| id:ebi-a-GCST90017101	0.00177577	25.4458
Bulimia nervosa	rs4028634	C	T	-0.0532915	0.01101	1.34806e-06	order Lactobacillales|| id:ebi-a-GCST90017101	0.00163521	23.4283
Bulimia nervosa	rs57872228	C	T	-0.0688415	0.0146994	2.5825e-06	order Lactobacillales|| id:ebi-a-GCST90017101	0.00153101	21.9332
Bulimia nervosa	rs9581006	T	C	-0.22583	0.0469228	1.76596e-06	order Lactobacillales|| id:ebi-a-GCST90017101	0.00161672	23.163
Bulimia nervosa	rs10202904	G	T	0.121754	0.0235357	3.01432e-07	order Methanobacteriales|| id:ebi-a-GCST90017102	0.00186742	26.7616
Bulimia nervosa	rs10424197	A	G	0.111274	0.0247517	9.27897e-06	order Methanobacteriales|| id:ebi-a-GCST90017102	0.00141093	20.2105
Bulimia nervosa	rs4257531	G	A	0.164498	0.0364959	7.44338e-06	order Methanobacteriales|| id:ebi-a-GCST90017102	0.00141827	20.3158
Bulimia nervosa	rs56131665	G	A	0.178661	0.039298	6.17988e-06	order Methanobacteriales|| id:ebi-a-GCST90017102	0.00144289	20.669
Bulimia nervosa	rs6508769	C	T	-0.153519	0.0344519	8.22527e-06	order Methanobacteriales|| id:ebi-a-GCST90017102	0.00138624	19.8563
Bulimia nervosa	rs6776814	T	C	-0.199566	0.0411825	1.63061e-06	order Methanobacteriales|| id:ebi-a-GCST90017102	0.001639	23.4827
Bulimia nervosa	rs894996	C	A	0.216999	0.0449076	1.87556e-06	order Methanobacteriales|| id:ebi-a-GCST90017102	0.00162971	23.3494
Bulimia nervosa	rs11779863	G	A	-0.0772768	0.0172171	6.68852e-06	order Mollicutes RF9|| id:ebi-a-GCST90017103	0.0014064	20.1455
Bulimia nervosa	rs12566890	T	G	-0.103134	0.0241775	8.11204e-06	order Mollicutes RF9|| id:ebi-a-GCST90017103	0.00127049	18.1962
Bulimia nervosa	rs13100746	C	T	0.0638979	0.0142685	7.28853e-06	order Mollicutes RF9|| id:ebi-a-GCST90017103	0.00140007	20.0547
Bulimia nervosa	rs17235252	T	C	-0.122002	0.0255463	2.15879e-06	order Mollicutes RF9|| id:ebi-a-GCST90017103	0.00159195	22.8075
Bulimia nervosa	rs3932485	C	T	0.0626209	0.0141623	9.92865e-06	order Mollicutes RF9|| id:ebi-a-GCST90017103	0.00136496	19.5511
Bulimia nervosa	rs515984	C	T	0.0875451	0.0190685	6.61363e-06	order Mollicutes RF9|| id:ebi-a-GCST90017103	0.00147141	21.0781
Bulimia nervosa	rs638542	A	G	0.070592	0.0157049	5.17285e-06	order Mollicutes RF9|| id:ebi-a-GCST90017103	0.00141049	20.2042
Bulimia nervosa	rs7706512	A	G	-0.0657351	0.0138979	2.27206e-06	order Mollicutes RF9|| id:ebi-a-GCST90017103	0.00156157	22.3716
Bulimia nervosa	rs7801843	A	G	-0.0869495	0.0194509	9.46891e-06	order Mollicutes RF9|| id:ebi-a-GCST90017103	0.00139505	19.9827
Bulimia nervosa	rs7853673	A	G	0.0624389	0.0139833	6.73256e-06	order Mollicutes RF9|| id:ebi-a-GCST90017103	0.00139197	19.9384
Bulimia nervosa	rs949341	A	G	-0.0656602	0.0147216	7.73286e-06	order Mollicutes RF9|| id:ebi-a-GCST90017103	0.00138878	19.8927
Bulimia nervosa	rs11251024	G	A	0.104201	0.0206737	6.62796e-07	order NB1n|| id:ebi-a-GCST90017104	0.00177288	25.4043
Bulimia nervosa	rs11606187	A	G	-0.154539	0.0326288	3.30583e-06	order NB1n|| id:ebi-a-GCST90017104	0.0015658	22.4323
Bulimia nervosa	rs13385922	T	C	0.0929494	0.0201348	3.96826e-06	order NB1n|| id:ebi-a-GCST90017104	0.00148763	21.3107
Bulimia nervosa	rs166849	A	G	-0.0911053	0.0202239	7.73891e-06	order NB1n|| id:ebi-a-GCST90017104	0.00141672	20.2935
Bulimia nervosa	rs267959	G	A	-0.0988612	0.0209676	2.61993e-06	order NB1n|| id:ebi-a-GCST90017104	0.00155175	22.2308
Bulimia nervosa	rs4383094	C	T	-0.149188	0.0320662	4.28134e-06	order NB1n|| id:ebi-a-GCST90017104	0.00151098	21.6458
Bulimia nervosa	rs60583455	T	C	0.108934	0.021177	2.59579e-07	order NB1n|| id:ebi-a-GCST90017104	0.00184645	26.4605
Bulimia nervosa	rs60775321	T	C	-0.0962425	0.0213842	7.10461e-06	order NB1n|| id:ebi-a-GCST90017104	0.00141409	20.2557
Bulimia nervosa	rs7911787	G	T	-0.223071	0.0470232	3.38821e-06	order NB1n|| id:ebi-a-GCST90017104	0.0015708	22.5041
Bulimia nervosa	rs8126061	T	C	-0.159135	0.0351904	7.36326e-06	order NB1n|| id:ebi-a-GCST90017104	0.0014276	20.4495
Bulimia nervosa	rs9542068	T	C	0.0990709	0.0218149	6.52334e-06	order NB1n|| id:ebi-a-GCST90017104	0.0014398	20.6246
Bulimia nervosa	rs10965428	C	A	-0.119902	0.0258219	4.29151e-06	order Pasteurellales|| id:ebi-a-GCST90017105	0.0015051	21.5614
Bulimia nervosa	rs12050685	A	G	-0.0670948	0.015239	9.18523e-06	order Pasteurellales|| id:ebi-a-GCST90017105	0.00135338	19.385
Bulimia nervosa	rs16970009	A	G	0.187381	0.0429572	7.31526e-06	order Pasteurellales|| id:ebi-a-GCST90017105	0.00132845	19.0274
Bulimia nervosa	rs35510	A	G	0.122729	0.0264958	4.01578e-06	order Pasteurellales|| id:ebi-a-GCST90017105	0.00149772	21.4556
Bulimia nervosa	rs4822728	T	C	0.0685479	0.0149032	4.71846e-06	order Pasteurellales|| id:ebi-a-GCST90017105	0.00147683	21.1558
Bulimia nervosa	rs6972479	A	G	-0.0781862	0.0175366	7.74819e-06	order Pasteurellales|| id:ebi-a-GCST90017105	0.00138774	19.8779
Bulimia nervosa	rs9382510	C	T	-0.0881865	0.0169965	2.476e-07	order Pasteurellales|| id:ebi-a-GCST90017105	0.0018785	26.9206
Bulimia nervosa	rs9895850	T	C	-0.176406	0.041017	9.0826e-06	order Pasteurellales|| id:ebi-a-GCST90017105	0.00129146	18.4969
Bulimia nervosa	rs9938097	C	T	0.0710386	0.0158024	8.22602e-06	order Pasteurellales|| id:ebi-a-GCST90017105	0.00141082	20.2089
Bulimia nervosa	rs1035406	G	A	-0.114725	0.0247994	4.07165e-06	order Rhodospirillales|| id:ebi-a-GCST90017106	0.00149392	21.401
Bulimia nervosa	rs11591293	G	T	0.0722755	0.0158186	4.68533e-06	order Rhodospirillales|| id:ebi-a-GCST90017106	0.00145732	20.8759
Bulimia nervosa	rs11630875	T	C	0.0945198	0.0202139	3.70382e-06	order Rhodospirillales|| id:ebi-a-GCST90017106	0.00152625	21.8648
Bulimia nervosa	rs13336560	C	T	-0.0695313	0.0157065	9.74675e-06	order Rhodospirillales|| id:ebi-a-GCST90017106	0.0013682	19.5976
Bulimia nervosa	rs1549633	A	C	0.0996735	0.0216667	3.88025e-06	order Rhodospirillales|| id:ebi-a-GCST90017106	0.00147732	21.1628
Bulimia nervosa	rs3730086	A	G	0.0800354	0.0178737	7.98252e-06	order Rhodospirillales|| id:ebi-a-GCST90017106	0.00139981	20.051
Bulimia nervosa	rs61933850	G	A	0.164663	0.0360285	6.99874e-06	order Rhodospirillales|| id:ebi-a-GCST90017106	0.00145817	20.8881
Bulimia nervosa	rs7001029	C	T	0.120726	0.0260989	2.83067e-06	order Rhodospirillales|| id:ebi-a-GCST90017106	0.00149366	21.3972
Bulimia nervosa	rs9813022	A	G	-0.0830794	0.0162642	3.07213e-07	order Rhodospirillales|| id:ebi-a-GCST90017106	0.00182084	26.0928
Bulimia nervosa	rs1135612	G	A	0.0529785	0.0119177	9.26296e-06	order Selenomonadales|| id:ebi-a-GCST90017107	0.00137961	19.7613
Bulimia nervosa	rs1643968	T	C	-0.0565284	0.0112298	4.14601e-07	order Selenomonadales|| id:ebi-a-GCST90017107	0.00176833	25.339
Bulimia nervosa	rs1649999	A	G	0.0748989	0.0166458	7.58124e-06	order Selenomonadales|| id:ebi-a-GCST90017107	0.00141342	20.2461
Bulimia nervosa	rs2834062	A	G	0.0489057	0.0108842	8.43918e-06	order Selenomonadales|| id:ebi-a-GCST90017107	0.00140947	20.1895
Bulimia nervosa	rs4463806	C	T	0.0543966	0.0129365	7.80657e-06	order Selenomonadales|| id:ebi-a-GCST90017107	0.00123457	17.6811
Bulimia nervosa	rs4722181	T	G	0.0501306	0.0105798	2.00111e-06	order Selenomonadales|| id:ebi-a-GCST90017107	0.00156716	22.4518
Bulimia nervosa	rs60274479	T	C	-0.0659623	0.0134137	1.1623e-06	order Selenomonadales|| id:ebi-a-GCST90017107	0.00168773	24.1821
Bulimia nervosa	rs61249479	A	C	0.0777075	0.0168628	2.95474e-06	order Selenomonadales|| id:ebi-a-GCST90017107	0.0014824	21.2357
Bulimia nervosa	rs9423647	G	A	0.047817	0.0105282	6.06108e-06	order Selenomonadales|| id:ebi-a-GCST90017107	0.00144003	20.628
Bulimia nervosa	rs11729256	T	C	0.0749798	0.0150177	6.73085e-07	order Verrucomicrobiales|| id:ebi-a-GCST90017108	0.00173967	24.9277
Bulimia nervosa	rs12908520	G	A	0.0618926	0.0130946	2.17165e-06	order Verrucomicrobiales|| id:ebi-a-GCST90017108	0.0015594	22.3405
Bulimia nervosa	rs2602429	T	C	-0.0746844	0.0156194	2.58297e-06	order Verrucomicrobiales|| id:ebi-a-GCST90017108	0.00159581	22.8629
Bulimia nervosa	rs4242783	A	G	-0.0689292	0.0147693	2.63615e-06	order Verrucomicrobiales|| id:ebi-a-GCST90017108	0.00152044	21.7814
Bulimia nervosa	rs4936098	G	A	-0.0648843	0.0135928	1.1222e-06	order Verrucomicrobiales|| id:ebi-a-GCST90017108	0.00159042	22.7856
Bulimia nervosa	rs61779207	G	A	-0.0758309	0.0167762	6.7228e-06	order Verrucomicrobiales|| id:ebi-a-GCST90017108	0.00142636	20.4317
Bulimia nervosa	rs9349825	A	G	-0.0704036	0.0147128	2.53688e-06	order Verrucomicrobiales|| id:ebi-a-GCST90017108	0.00159826	22.8981
Bulimia nervosa	rs1002941	A	G	-0.105025	0.0233484	8.14836e-06	order Victivallales|| id:ebi-a-GCST90017109	0.00141254	20.2335
Bulimia nervosa	rs11770843	C	T	0.109431	0.0234879	1.9073e-06	order Victivallales|| id:ebi-a-GCST90017109	0.00151522	21.7066
Bulimia nervosa	rs2031282	A	G	0.122368	0.0270329	4.38258e-06	order Victivallales|| id:ebi-a-GCST90017109	0.00143045	20.4904
Bulimia nervosa	rs2825714	A	G	-0.13741	0.0289246	1.72211e-06	order Victivallales|| id:ebi-a-GCST90017109	0.00157529	22.5685
Bulimia nervosa	rs62570196	C	T	-0.21635	0.0439866	1.07924e-06	order Victivallales|| id:ebi-a-GCST90017109	0.00168842	24.1921
Bulimia nervosa	rs262812	T	C	-0.065675	0.0142257	3.24908e-06	family Acidaminococcaceae|| id:ebi-a-GCST90016924	0.00148781	21.3134
Bulimia nervosa	rs2933324	G	A	0.0662557	0.0140257	2.23676e-06	family Acidaminococcaceae|| id:ebi-a-GCST90016924	0.00155762	22.315
Bulimia nervosa	rs45497800	T	C	-0.117863	0.0257351	5.86422e-06	family Acidaminococcaceae|| id:ebi-a-GCST90016924	0.00146423	20.9751
Bulimia nervosa	rs6923842	T	C	-0.0796106	0.0169192	2.21304e-06	family Acidaminococcaceae|| id:ebi-a-GCST90016924	0.00154544	22.1402
Bulimia nervosa	rs2889192	T	G	-0.0887537	0.0195009	3.64418e-06	family Actinomycetaceae|| id:ebi-a-GCST90016925	0.00144603	20.714
Bulimia nervosa	rs34583783	G	T	0.123756	0.026427	5.47974e-06	family Actinomycetaceae|| id:ebi-a-GCST90016925	0.00153078	21.9299
Bulimia nervosa	rs35011108	A	G	0.241826	0.0503796	1.82671e-06	family Actinomycetaceae|| id:ebi-a-GCST90016925	0.0016082	23.0407
Bulimia nervosa	rs4073240	G	A	0.0747546	0.0164684	6.05327e-06	family Actinomycetaceae|| id:ebi-a-GCST90016925	0.00143844	20.605
Bulimia nervosa	rs58484246	T	C	0.0761407	0.0169007	6.12421e-06	family Actinomycetaceae|| id:ebi-a-GCST90016925	0.00141694	20.2966
Bulimia nervosa	rs1153990	A	G	-0.058727	0.0128306	5.96788e-06	family Alcaligenaceae|| id:ebi-a-GCST90016926	0.00146248	20.9499
Bulimia nervosa	rs147968	C	T	0.0489475	0.0110321	9.12704e-06	family Alcaligenaceae|| id:ebi-a-GCST90016926	0.00137433	19.6854
Bulimia nervosa	rs28480294	C	T	0.0516967	0.0115503	6.60602e-06	family Alcaligenaceae|| id:ebi-a-GCST90016926	0.00139854	20.0327
Bulimia nervosa	rs4033856	T	C	-0.081834	0.0168931	1.02903e-06	family Alcaligenaceae|| id:ebi-a-GCST90016926	0.00163787	23.4665
Bulimia nervosa	rs62191117	A	G	0.0684302	0.0133636	2.75943e-07	family Alcaligenaceae|| id:ebi-a-GCST90016926	0.00182977	26.221
Bulimia nervosa	rs62395635	T	C	0.110583	0.0238514	3.34696e-06	family Alcaligenaceae|| id:ebi-a-GCST90016926	0.00150051	21.4956
Bulimia nervosa	rs6969323	A	C	-0.0593564	0.0129137	3.8858e-06	family Alcaligenaceae|| id:ebi-a-GCST90016926	0.00147481	21.1268
Bulimia nervosa	rs7638039	T	C	0.0603335	0.0127779	2.70477e-06	family Alcaligenaceae|| id:ebi-a-GCST90016926	0.0015562	22.2945
Bulimia nervosa	rs9964679	A	G	0.0537051	0.0116008	4.47384e-06	family Alcaligenaceae|| id:ebi-a-GCST90016926	0.00149605	21.4316
Bulimia nervosa	rs11585893	A	G	-0.0740746	0.0147633	1.79511e-06	family Bacteroidaceae|| id:ebi-a-GCST90016927	0.00175691	25.1751
Bulimia nervosa	rs13207588	A	G	-0.059205	0.0131195	7.48497e-06	family Bacteroidaceae|| id:ebi-a-GCST90016927	0.0014217	20.3649
Bulimia nervosa	rs17619981	T	G	0.0880978	0.0187002	2.68683e-06	family Bacteroidaceae|| id:ebi-a-GCST90016927	0.0015492	22.1941
Bulimia nervosa	rs2023437	T	C	-0.0782325	0.0167634	5.01822e-06	family Bacteroidaceae|| id:ebi-a-GCST90016927	0.00152031	21.7796
Bulimia nervosa	rs6795673	C	T	0.0538565	0.0105251	3.37909e-07	family Bacteroidaceae|| id:ebi-a-GCST90016927	0.00182714	26.1833
Bulimia nervosa	rs9507307	C	T	0.0604456	0.0129128	2.12711e-06	family Bacteroidaceae|| id:ebi-a-GCST90016927	0.00152956	21.9123
Bulimia nervosa	rs12748533	G	T	-0.0821108	0.0172701	2.59018e-06	family Bacteroidales S24 7group|| id:ebi-a-GCST90016928	0.00157786	22.6053
Bulimia nervosa	rs17043785	T	C	-0.176187	0.0347133	5.11835e-07	family Bacteroidales S24 7group|| id:ebi-a-GCST90016928	0.0017977	25.7606
Bulimia nervosa	rs1850003	A	G	0.084048	0.0177806	2.4053e-06	family Bacteroidales S24 7group|| id:ebi-a-GCST90016928	0.00155965	22.3441
Bulimia nervosa	rs61508842	T	C	0.122574	0.0272389	7.82781e-06	family Bacteroidales S24 7group|| id:ebi-a-GCST90016928	0.00141366	20.2497
Bulimia nervosa	rs7217209	C	T	0.0843019	0.0187308	8.42946e-06	family Bacteroidales S24 7group|| id:ebi-a-GCST90016928	0.00141413	20.2564
Bulimia nervosa	rs738193	T	C	0.0847328	0.0165856	3.82164e-07	family Bacteroidales S24 7group|| id:ebi-a-GCST90016928	0.00182134	26.1
Bulimia nervosa	rs941000	T	C	-0.0850266	0.0163382	3.15559e-07	family Bacteroidales S24 7group|| id:ebi-a-GCST90016928	0.00188983	27.0833
Bulimia nervosa	rs10831953	G	A	0.0537537	0.0123746	9.94741e-06	family Bifidobacteriaceae|| id:ebi-a-GCST90016929	0.00131742	18.8692
Bulimia nervosa	rs12446429	T	C	0.0810099	0.019073	8.52884e-06	family Bifidobacteriaceae|| id:ebi-a-GCST90016929	0.0012596	18.0401
Bulimia nervosa	rs13020688	G	A	0.0584045	0.0122081	1.57373e-06	family Bifidobacteriaceae|| id:ebi-a-GCST90016929	0.00159751	22.8874
Bulimia nervosa	rs182549	T	C	-0.11707	0.0126703	5.94155e-20	family Bifidobacteriaceae|| id:ebi-a-GCST90016929	0.00593302	85.3724
Bulimia nervosa	rs4957061	T	C	0.0569873	0.0116907	1.1517e-06	family Bifidobacteriaceae|| id:ebi-a-GCST90016929	0.00165843	23.7616
Bulimia nervosa	rs540489	T	G	-0.0632518	0.013817	5.36809e-06	family Bifidobacteriaceae|| id:ebi-a-GCST90016929	0.00146293	20.9565
Bulimia nervosa	rs55888705	A	G	0.053673	0.0120586	8.66204e-06	family Bifidobacteriaceae|| id:ebi-a-GCST90016929	0.00138312	19.8115
Bulimia nervosa	rs6899771	A	G	-0.0914312	0.0202604	7.27998e-06	family Bifidobacteriaceae|| id:ebi-a-GCST90016929	0.00142173	20.3654
Bulimia nervosa	rs7174549	T	C	-0.0551726	0.0124655	6.86784e-06	family Bifidobacteriaceae|| id:ebi-a-GCST90016929	0.00136765	19.5897
Bulimia nervosa	rs7322849	T	C	0.110676	0.0200996	1.74032e-08	family Bifidobacteriaceae|| id:ebi-a-GCST90016929	0.00211522	30.3202
Bulimia nervosa	rs857444	C	T	0.0553965	0.0120669	3.8249e-06	family Bifidobacteriaceae|| id:ebi-a-GCST90016929	0.00147122	21.0753
Bulimia nervosa	rs12186080	G	A	0.0748236	0.016246	5.33962e-06	family Clostridiaceae1|| id:ebi-a-GCST90016931	0.00148076	21.2121
Bulimia nervosa	rs12341505	G	A	0.0814503	0.0179338	4.54485e-06	family Clostridiaceae1|| id:ebi-a-GCST90016931	0.00143998	20.6272
Bulimia nervosa	rs2795528	G	A	-0.180969	0.0390911	3.80627e-06	family Clostridiaceae1|| id:ebi-a-GCST90016931	0.00149605	21.4315
Bulimia nervosa	rs2817172	C	T	0.0563367	0.012392	5.27024e-06	family Clostridiaceae1|| id:ebi-a-GCST90016931	0.00144283	20.6681
Bulimia nervosa	rs4723021	T	C	-0.106376	0.0241944	7.42147e-06	family Clostridiaceae1|| id:ebi-a-GCST90016931	0.00134963	19.3311
Bulimia nervosa	rs550843	T	C	-0.0734787	0.0168383	7.0912e-06	family Clostridiaceae1|| id:ebi-a-GCST90016931	0.00132951	19.0426
Bulimia nervosa	rs56188186	A	G	0.0967773	0.0217471	8.24442e-06	family Clostridiaceae1|| id:ebi-a-GCST90016931	0.00138257	19.8036
Bulimia nervosa	rs62397761	A	G	0.0615805	0.0136198	9.07716e-06	family Clostridiaceae1|| id:ebi-a-GCST90016931	0.00142714	20.443
Bulimia nervosa	rs881532	G	A	0.0533035	0.0119011	7.8966e-06	family Clostridiaceae1|| id:ebi-a-GCST90016931	0.00140046	20.0603
Bulimia nervosa	rs10517600	G	T	-0.0626993	0.0139364	6.82763e-06	family Clostridiales vadin BB60 group|| id:ebi-a-GCST90016932	0.00141303	20.2406
Bulimia nervosa	rs10904722	C	T	-0.0672314	0.0147123	5.04836e-06	family Clostridiales vadin BB60 group|| id:ebi-a-GCST90016932	0.00145778	20.8825
Bulimia nervosa	rs13409132	A	G	-0.165419	0.0352154	4.3723e-06	family Clostridiales vadin BB60 group|| id:ebi-a-GCST90016932	0.00154021	22.0651
Bulimia nervosa	rs17121075	G	A	0.0769254	0.0172234	7.91425e-06	family Clostridiales vadin BB60 group|| id:ebi-a-GCST90016932	0.00139264	19.9481
Bulimia nervosa	rs28691777	C	T	0.137134	0.0266996	6.95697e-07	family Clostridiales vadin BB60 group|| id:ebi-a-GCST90016932	0.00184087	26.3804
Bulimia nervosa	rs34088226	A	G	-0.117807	0.026924	7.66214e-06	family Clostridiales vadin BB60 group|| id:ebi-a-GCST90016932	0.00133667	19.1453
Bulimia nervosa	rs55682560	C	T	-0.131519	0.0261319	4.97038e-07	family Clostridiales vadin BB60 group|| id:ebi-a-GCST90016932	0.0017677	25.33
Bulimia nervosa	rs6588624	A	G	0.0662317	0.0138147	1.79287e-06	family Clostridiales vadin BB60 group|| id:ebi-a-GCST90016932	0.00160433	22.9852
Bulimia nervosa	rs7226487	A	G	-0.0643682	0.0138701	3.58286e-06	family Clostridiales vadin BB60 group|| id:ebi-a-GCST90016932	0.00150339	21.5369
Bulimia nervosa	rs7538034	T	G	-0.078598	0.0165982	2.36706e-06	family Clostridiales vadin BB60 group|| id:ebi-a-GCST90016932	0.00156518	22.4234
Bulimia nervosa	rs7725895	A	G	-0.116224	0.0240367	3.94357e-06	family Clostridiales vadin BB60 group|| id:ebi-a-GCST90016932	0.00163183	23.3799
Bulimia nervosa	rs11073596	G	T	-0.0510212	0.0114339	8.14442e-06	family Coriobacteriaceae|| id:ebi-a-GCST90016933	0.00139012	19.9119
Bulimia nervosa	rs11250875	T	C	0.06075	0.0130939	4.82848e-06	family Coriobacteriaceae|| id:ebi-a-GCST90016933	0.0015026	21.5256
Bulimia nervosa	rs11656361	A	C	0.0773006	0.017553	8.0201e-06	family Coriobacteriaceae|| id:ebi-a-GCST90016933	0.001354	19.3938
Bulimia nervosa	rs12974142	G	A	0.0789796	0.0177205	8.51236e-06	family Coriobacteriaceae|| id:ebi-a-GCST90016933	0.00138681	19.8645
Bulimia nervosa	rs13307134	T	C	-0.0565686	0.0126265	7.79938e-06	family Coriobacteriaceae|| id:ebi-a-GCST90016933	0.00140126	20.0717
Bulimia nervosa	rs1397793	A	G	0.0498855	0.0112446	9.77372e-06	family Coriobacteriaceae|| id:ebi-a-GCST90016933	0.00137406	19.6816
Bulimia nervosa	rs1816223	G	A	0.0586265	0.0129006	4.84117e-06	family Coriobacteriaceae|| id:ebi-a-GCST90016933	0.00144173	20.6523
Bulimia nervosa	rs240104	T	C	-0.0603429	0.0126849	1.51604e-06	family Coriobacteriaceae|| id:ebi-a-GCST90016933	0.00157955	22.6297
Bulimia nervosa	rs2442778	A	G	0.116408	0.0258545	9.02693e-06	family Coriobacteriaceae|| id:ebi-a-GCST90016933	0.00141521	20.2718
Bulimia nervosa	rs3025411	A	G	0.0926543	0.0209468	8.26913e-06	family Coriobacteriaceae|| id:ebi-a-GCST90016933	0.00136598	19.5657
Bulimia nervosa	rs34739816	G	T	0.0965017	0.0207666	3.88356e-06	family Coriobacteriaceae|| id:ebi-a-GCST90016933	0.00150739	21.5943
Bulimia nervosa	rs8010111	A	G	0.103377	0.0229286	6.8962e-06	family Coriobacteriaceae|| id:ebi-a-GCST90016933	0.00141912	20.3279
Bulimia nervosa	rs1582238	C	T	-0.0801923	0.0167061	1.692e-06	family Defluviitaleaceae|| id:ebi-a-GCST90016934	0.00160827	23.0417
Bulimia nervosa	rs17051335	C	T	-0.134314	0.0292201	4.58121e-06	family Defluviitaleaceae|| id:ebi-a-GCST90016934	0.00147496	21.129
Bulimia nervosa	rs1908593	T	C	0.070223	0.0156601	7.85905e-06	family Defluviitaleaceae|| id:ebi-a-GCST90016934	0.00140379	20.108
Bulimia nervosa	rs4344384	T	G	-0.0708803	0.0156121	5.86017e-06	family Defluviitaleaceae|| id:ebi-a-GCST90016934	0.00143895	20.6124
Bulimia nervosa	rs4677103	A	G	0.0977203	0.0197033	9.42193e-07	family Defluviitaleaceae|| id:ebi-a-GCST90016934	0.00171667	24.5975
Bulimia nervosa	rs540220	C	T	0.123954	0.0289814	9.48135e-06	family Defluviitaleaceae|| id:ebi-a-GCST90016934	0.00127723	18.2929
Bulimia nervosa	rs55658617	T	C	0.177314	0.0361844	1.40608e-06	family Defluviitaleaceae|| id:ebi-a-GCST90016934	0.00167594	24.0128
Bulimia nervosa	rs9608282	T	G	0.139014	0.0299429	4.60829e-06	family Defluviitaleaceae|| id:ebi-a-GCST90016934	0.00150459	21.5541
Bulimia nervosa	rs9725395	A	G	-0.138357	0.0295185	3.41374e-06	family Defluviitaleaceae|| id:ebi-a-GCST90016934	0.00153352	21.9692
Bulimia nervosa	rs11599763	C	T	0.0555931	0.0117493	2.49701e-06	family Desulfovibrionaceae|| id:ebi-a-GCST90016935	0.00156272	22.3881
Bulimia nervosa	rs17791387	A	G	-0.0729251	0.0154381	2.09677e-06	family Desulfovibrionaceae|| id:ebi-a-GCST90016935	0.00155751	22.3134
Bulimia nervosa	rs2692012	G	A	-0.114231	0.0253568	1.5639e-06	family Desulfovibrionaceae|| id:ebi-a-GCST90016935	0.00141679	20.2945
Bulimia nervosa	rs2838334	G	A	0.0571419	0.012423	3.82375e-06	family Desulfovibrionaceae|| id:ebi-a-GCST90016935	0.00147692	21.1571
Bulimia nervosa	rs3935584	C	T	-0.0525838	0.0115757	6.78141e-06	family Desulfovibrionaceae|| id:ebi-a-GCST90016935	0.00144054	20.6352
Bulimia nervosa	rs4506934	C	T	-0.0943381	0.020138	3.16046e-06	family Desulfovibrionaceae|| id:ebi-a-GCST90016935	0.00153186	21.9453
Bulimia nervosa	rs6058181	C	T	0.0834742	0.0166111	2.69911e-07	family Desulfovibrionaceae|| id:ebi-a-GCST90016935	0.00176232	25.2527
Bulimia nervosa	rs9928243	C	A	-0.0541732	0.0117819	4.48477e-06	family Desulfovibrionaceae|| id:ebi-a-GCST90016935	0.00147584	21.1416
Bulimia nervosa	rs11026530	T	C	0.0822408	0.0186379	9.42692e-06	family Enterobacteriaceae|| id:ebi-a-GCST90016936	0.00135935	19.4707
Bulimia nervosa	rs2374342	C	A	0.0582927	0.0126195	4.51617e-06	family Enterobacteriaceae|| id:ebi-a-GCST90016936	0.0014895	21.3375
Bulimia nervosa	rs35673018	G	A	0.0899642	0.0202934	7.63115e-06	family Enterobacteriaceae|| id:ebi-a-GCST90016936	0.00137207	19.653
Bulimia nervosa	rs504442	T	G	0.084159	0.0189479	5.17095e-06	family Enterobacteriaceae|| id:ebi-a-GCST90016936	0.00137728	19.7278
Bulimia nervosa	rs62210023	A	G	0.0606754	0.0130125	3.13163e-06	family Enterobacteriaceae|| id:ebi-a-GCST90016936	0.0015177	21.7422
Bulimia nervosa	rs1074800	G	A	-0.0492438	0.010887	6.14582e-06	family Erysipelotrichaceae|| id:ebi-a-GCST90016937	0.00142826	20.4591
Bulimia nervosa	rs10781552	C	T	-0.0552212	0.0116074	2.33115e-06	family Erysipelotrichaceae|| id:ebi-a-GCST90016937	0.00157978	22.633
Bulimia nervosa	rs17530232	A	G	0.10305	0.0224648	2.79126e-06	family Erysipelotrichaceae|| id:ebi-a-GCST90016937	0.00146891	21.0422
Bulimia nervosa	rs1884466	C	T	-0.0475363	0.0106939	9.52708e-06	family Erysipelotrichaceae|| id:ebi-a-GCST90016937	0.0013795	19.7596
Bulimia nervosa	rs2300774	A	G	-0.0524152	0.0106784	8.95468e-07	family Erysipelotrichaceae|| id:ebi-a-GCST90016937	0.00168157	24.0936
Bulimia nervosa	rs290833	T	G	-0.0497374	0.0111376	8.02897e-06	family Erysipelotrichaceae|| id:ebi-a-GCST90016937	0.00139226	19.9427
Bulimia nervosa	rs35161940	T	C	-0.0806041	0.0167641	1.8451e-06	family Erysipelotrichaceae|| id:ebi-a-GCST90016937	0.0016136	23.1182
Bulimia nervosa	rs4078432	T	C	0.0608929	0.0133764	4.23107e-06	family Erysipelotrichaceae|| id:ebi-a-GCST90016937	0.00144667	20.7231
Bulimia nervosa	rs56970041	T	G	0.0724145	0.0164471	5.40344e-06	family Erysipelotrichaceae|| id:ebi-a-GCST90016937	0.0013534	19.3853
Bulimia nervosa	rs62504403	C	T	0.0681159	0.0127883	1.12264e-07	family Erysipelotrichaceae|| id:ebi-a-GCST90016937	0.00197949	28.3708
Bulimia nervosa	rs7234058	T	C	-0.0945759	0.0194091	9.12347e-07	family Erysipelotrichaceae|| id:ebi-a-GCST90016937	0.00165719	23.7438
Bulimia nervosa	rs8003149	C	T	0.0538798	0.0116888	4.08479e-06	family Erysipelotrichaceae|| id:ebi-a-GCST90016937	0.00148323	21.2477
Bulimia nervosa	rs10759623	C	T	-0.162115	0.032151	5.78309e-07	family Family XI|| id:ebi-a-GCST90016938	0.00177431	25.4248
Bulimia nervosa	rs11547158	A	G	-0.177599	0.0372795	2.70222e-06	family Family XI|| id:ebi-a-GCST90016938	0.00158414	22.6956
Bulimia nervosa	rs17379710	T	C	-0.116383	0.0252125	3.97109e-06	family Family XI|| id:ebi-a-GCST90016938	0.00148745	21.3082
Bulimia nervosa	rs2155352	A	G	-0.150538	0.0302319	6.63437e-07	family Family XI|| id:ebi-a-GCST90016938	0.00173042	24.7948
Bulimia nervosa	rs2156611	T	C	-0.112486	0.0251099	9.42671e-06	family Family XI|| id:ebi-a-GCST90016938	0.00140101	20.0681
Bulimia nervosa	rs488164	G	T	-0.117998	0.025516	4.79789e-06	family Family XI|| id:ebi-a-GCST90016938	0.00149286	21.3857
Bulimia nervosa	rs10404377	A	C	0.0503183	0.011165	6.99021e-06	family Family XIII|| id:ebi-a-GCST90016939	0.00141795	20.3111
Bulimia nervosa	rs12904405	A	G	-0.0851896	0.0192688	7.67414e-06	family Family XIII|| id:ebi-a-GCST90016939	0.00136462	19.5463
Bulimia nervosa	rs1887048	G	A	0.0579979	0.0129602	9.65384e-06	family Family XIII|| id:ebi-a-GCST90016939	0.00139809	20.0263
Bulimia nervosa	rs482905	G	T	0.0596528	0.012717	3.72349e-06	family Family XIII|| id:ebi-a-GCST90016939	0.00153592	22.0035
Bulimia nervosa	rs6501525	A	G	0.0561559	0.0115587	1.23726e-06	family Family XIII|| id:ebi-a-GCST90016939	0.0016474	23.6033
Bulimia nervosa	rs6797051	C	T	-0.0805985	0.0171364	4.89283e-06	family Family XIII|| id:ebi-a-GCST90016939	0.00154414	22.1215
Bulimia nervosa	rs7514702	T	C	-0.0663236	0.0141626	3.91643e-06	family Family XIII|| id:ebi-a-GCST90016939	0.00153083	21.9306
Bulimia nervosa	rs10402491	C	T	0.0661701	0.014851	7.58351e-06	family Lachnospiraceae|| id:ebi-a-GCST90016940	0.00138597	19.8524
Bulimia nervosa	rs11139361	C	T	-0.0494463	0.0110503	4.26265e-06	family Lachnospiraceae|| id:ebi-a-GCST90016940	0.00139783	20.0226
Bulimia nervosa	rs11841382	G	T	-0.0718128	0.017462	9.57767e-06	family Lachnospiraceae|| id:ebi-a-GCST90016940	0.00118099	16.9128
Bulimia nervosa	rs11979110	T	C	-0.0500924	0.0105069	1.81844e-06	family Lachnospiraceae|| id:ebi-a-GCST90016940	0.00158653	22.7297
Bulimia nervosa	rs1205443	A	G	0.0501415	0.0112157	7.28836e-06	family Lachnospiraceae|| id:ebi-a-GCST90016940	0.00139533	19.9867
Bulimia nervosa	rs12760724	A	C	-0.0484566	0.0107934	7.26742e-06	family Lachnospiraceae|| id:ebi-a-GCST90016940	0.00140708	20.1553
Bulimia nervosa	rs13005175	G	A	-0.0993483	0.0218395	8.37067e-06	family Lachnospiraceae|| id:ebi-a-GCST90016940	0.00144461	20.6936
Bulimia nervosa	rs2159863	A	G	-0.0585831	0.0128742	3.69556e-06	family Lachnospiraceae|| id:ebi-a-GCST90016940	0.0014455	20.7064
Bulimia nervosa	rs2910921	C	T	-0.160302	0.035832	8.41977e-06	family Lachnospiraceae|| id:ebi-a-GCST90016940	0.00139724	20.0141
Bulimia nervosa	rs3127230	C	T	-0.0503537	0.0112201	6.20326e-06	family Lachnospiraceae|| id:ebi-a-GCST90016940	0.00140605	20.1405
Bulimia nervosa	rs35524804	T	C	-0.0607481	0.0125216	2.44997e-06	family Lachnospiraceae|| id:ebi-a-GCST90016940	0.00164276	23.5367
Bulimia nervosa	rs959845	T	C	0.0493666	0.0107801	5.16952e-06	family Lachnospiraceae|| id:ebi-a-GCST90016940	0.00146395	20.9711
Bulimia nervosa	rs9929145	G	A	-0.125721	0.0245233	2.83596e-07	family Lachnospiraceae|| id:ebi-a-GCST90016940	0.00183402	26.282
Bulimia nervosa	rs11674854	C	T	-0.0830224	0.0175267	2.59543e-06	family Lactobacillaceae|| id:ebi-a-GCST90016941	0.00156622	22.4383
Bulimia nervosa	rs1530559	G	A	0.0772453	0.0176921	9.6525e-06	family Lactobacillaceae|| id:ebi-a-GCST90016941	0.00133091	19.0627
Bulimia nervosa	rs62314653	C	A	0.177082	0.0392269	6.59189e-06	family Lactobacillaceae|| id:ebi-a-GCST90016941	0.00142267	20.3789
Bulimia nervosa	rs768253	T	G	-0.0792344	0.0170604	3.60761e-06	family Lactobacillaceae|| id:ebi-a-GCST90016941	0.0015057	21.5699
Bulimia nervosa	rs921925	A	C	0.0999419	0.0201687	5.77192e-07	family Lactobacillaceae|| id:ebi-a-GCST90016941	0.00171371	24.555
Bulimia nervosa	rs9345899	A	G	-0.124042	0.0278946	9.44583e-06	family Lactobacillaceae|| id:ebi-a-GCST90016941	0.00138051	19.7741
Bulimia nervosa	rs10202904	G	T	0.121754	0.0235357	3.01432e-07	family Methanobacteriaceae|| id:ebi-a-GCST90016942	0.00186742	26.7616
Bulimia nervosa	rs10424197	A	G	0.111274	0.0247517	9.27897e-06	family Methanobacteriaceae|| id:ebi-a-GCST90016942	0.00141093	20.2105
Bulimia nervosa	rs4257531	G	A	0.164498	0.0364959	7.44338e-06	family Methanobacteriaceae|| id:ebi-a-GCST90016942	0.00141827	20.3158
Bulimia nervosa	rs56131665	G	A	0.178661	0.039298	6.17988e-06	family Methanobacteriaceae|| id:ebi-a-GCST90016942	0.00144289	20.669
Bulimia nervosa	rs6508769	C	T	-0.153519	0.0344519	8.22527e-06	family Methanobacteriaceae|| id:ebi-a-GCST90016942	0.00138624	19.8563
Bulimia nervosa	rs6776814	T	C	-0.199566	0.0411825	1.63061e-06	family Methanobacteriaceae|| id:ebi-a-GCST90016942	0.001639	23.4827
Bulimia nervosa	rs894996	C	A	0.216999	0.0449076	1.87556e-06	family Methanobacteriaceae|| id:ebi-a-GCST90016942	0.00162971	23.3494
Bulimia nervosa	rs11246212	C	T	-0.13607	0.0291797	4.50837e-06	family Oxalobacteraceae|| id:ebi-a-GCST90016943	0.00151791	21.7452
Bulimia nervosa	rs12002250	A	C	0.196145	0.044523	5.53197e-06	family Oxalobacteraceae|| id:ebi-a-GCST90016943	0.001355	19.4082
Bulimia nervosa	rs1569853	T	C	-0.140043	0.0281704	7.45178e-07	family Oxalobacteraceae|| id:ebi-a-GCST90016943	0.00172476	24.7136
Bulimia nervosa	rs17138946	G	T	-0.189444	0.0430248	8.09003e-06	family Oxalobacteraceae|| id:ebi-a-GCST90016943	0.00135356	19.3876
Bulimia nervosa	rs36057338	G	T	0.181604	0.0398742	6.25792e-06	family Oxalobacteraceae|| id:ebi-a-GCST90016943	0.00144804	20.7428
Bulimia nervosa	rs4428215	G	A	0.12561	0.0230053	4.87933e-08	family Oxalobacteraceae|| id:ebi-a-GCST90016943	0.00207984	29.8121
Bulimia nervosa	rs561239	A	G	0.105525	0.0236769	7.19383e-06	family Oxalobacteraceae|| id:ebi-a-GCST90016943	0.00138676	19.8637
Bulimia nervosa	rs6000536	C	T	-0.118383	0.0241355	7.3872e-07	family Oxalobacteraceae|| id:ebi-a-GCST90016943	0.00167911	24.0584
Bulimia nervosa	rs62435498	C	A	0.181521	0.0400608	7.4583e-06	family Oxalobacteraceae|| id:ebi-a-GCST90016943	0.00143329	20.5312
Bulimia nervosa	rs736744	T	C	-0.105642	0.0200648	1.49417e-07	family Oxalobacteraceae|| id:ebi-a-GCST90016943	0.00193422	27.7207
Bulimia nervosa	rs7993559	A	C	-0.0921059	0.0201114	5.03733e-06	family Oxalobacteraceae|| id:ebi-a-GCST90016943	0.00146419	20.9744
Bulimia nervosa	rs934049	G	A	0.109751	0.0238636	4.21143e-06	family Oxalobacteraceae|| id:ebi-a-GCST90016943	0.00147654	21.1517
Bulimia nervosa	rs10965428	C	A	-0.119902	0.0258219	4.29151e-06	family Pasteurellaceae|| id:ebi-a-GCST90016944	0.0015051	21.5614
Bulimia nervosa	rs12050685	A	G	-0.0670948	0.015239	9.18523e-06	family Pasteurellaceae|| id:ebi-a-GCST90016944	0.00135338	19.385
Bulimia nervosa	rs16970009	A	G	0.187381	0.0429572	7.31526e-06	family Pasteurellaceae|| id:ebi-a-GCST90016944	0.00132845	19.0274
Bulimia nervosa	rs35510	A	G	0.122729	0.0264958	4.01578e-06	family Pasteurellaceae|| id:ebi-a-GCST90016944	0.00149772	21.4556
Bulimia nervosa	rs4822728	T	C	0.0685479	0.0149032	4.71846e-06	family Pasteurellaceae|| id:ebi-a-GCST90016944	0.00147683	21.1558
Bulimia nervosa	rs6972479	A	G	-0.0781862	0.0175366	7.74819e-06	family Pasteurellaceae|| id:ebi-a-GCST90016944	0.00138774	19.8779
Bulimia nervosa	rs9382510	C	T	-0.0881865	0.0169965	2.476e-07	family Pasteurellaceae|| id:ebi-a-GCST90016944	0.0018785	26.9206
Bulimia nervosa	rs9895850	T	C	-0.176406	0.041017	9.0826e-06	family Pasteurellaceae|| id:ebi-a-GCST90016944	0.00129146	18.4969
Bulimia nervosa	rs9938097	C	T	0.0710386	0.0158024	8.22602e-06	family Pasteurellaceae|| id:ebi-a-GCST90016944	0.00141082	20.2089
Bulimia nervosa	rs12144792	C	T	0.064399	0.0141246	5.82237e-06	family Peptococcaceae|| id:ebi-a-GCST90016945	0.00145117	20.7877
Bulimia nervosa	rs12634826	T	G	-0.0739885	0.0150931	1.01109e-06	family Peptococcaceae|| id:ebi-a-GCST90016945	0.0016772	24.031
Bulimia nervosa	rs12992764	T	G	0.0684213	0.0141137	1.46157e-06	family Peptococcaceae|| id:ebi-a-GCST90016945	0.00164033	23.5018
Bulimia nervosa	rs35703006	G	T	0.0812655	0.0164355	4.94778e-07	family Peptococcaceae|| id:ebi-a-GCST90016945	0.00170627	24.4482
Bulimia nervosa	rs4990837	G	A	-0.0910387	0.0185869	1.74193e-06	family Peptococcaceae|| id:ebi-a-GCST90016945	0.00167438	23.9904
Bulimia nervosa	rs10805326	A	G	-0.0566637	0.012276	4.03395e-06	family Peptostreptococcaceae|| id:ebi-a-GCST90016946	0.00148728	21.3057
Bulimia nervosa	rs12377846	C	A	-0.252	0.0511627	7.26256e-07	family Peptostreptococcaceae|| id:ebi-a-GCST90016946	0.00169317	24.2602
Bulimia nervosa	rs12986312	T	G	0.0571818	0.0125947	5.76713e-06	family Peptostreptococcaceae|| id:ebi-a-GCST90016946	0.00143899	20.6129
Bulimia nervosa	rs1467258	G	A	0.072584	0.0162321	7.89805e-06	family Peptostreptococcaceae|| id:ebi-a-GCST90016946	0.00139594	19.9955
Bulimia nervosa	rs1520207	T	C	-0.0525658	0.0112476	3.16548e-06	family Peptostreptococcaceae|| id:ebi-a-GCST90016946	0.00152464	21.8417
Bulimia nervosa	rs4692811	C	T	0.0642075	0.0126913	4.21124e-07	family Peptostreptococcaceae|| id:ebi-a-GCST90016946	0.00178618	25.5952
Bulimia nervosa	rs59865771	C	T	-0.0573764	0.0127192	7.69024e-06	family Peptostreptococcaceae|| id:ebi-a-GCST90016946	0.0014206	20.3492
Bulimia nervosa	rs59987323	C	T	-0.0537078	0.011443	2.70085e-06	family Peptostreptococcaceae|| id:ebi-a-GCST90016946	0.00153769	22.029
Bulimia nervosa	rs61841503	G	A	0.0919658	0.0161331	9.80122e-09	family Peptostreptococcaceae|| id:ebi-a-GCST90016946	0.0022666	32.495
Bulimia nervosa	rs9573937	A	G	-0.0693637	0.0142907	1.70589e-06	family Peptostreptococcaceae|| id:ebi-a-GCST90016946	0.00164432	23.559
Bulimia nervosa	rs10762312	A	G	0.052368	0.0118814	8.70362e-06	family Porphyromonadaceae|| id:ebi-a-GCST90016947	0.00135628	19.4266
Bulimia nervosa	rs10858364	G	T	0.055316	0.012085	4.31062e-06	family Porphyromonadaceae|| id:ebi-a-GCST90016947	0.00146256	20.9512
Bulimia nervosa	rs17065783	A	G	-0.059133	0.0122235	1.79349e-06	family Porphyromonadaceae|| id:ebi-a-GCST90016947	0.00163343	23.4028
Bulimia nervosa	rs1980561	A	G	-0.0485289	0.0109284	8.9454e-06	family Porphyromonadaceae|| id:ebi-a-GCST90016947	0.00137668	19.7191
Bulimia nervosa	rs35233670	T	C	-0.0473576	0.010602	7.90988e-06	family Porphyromonadaceae|| id:ebi-a-GCST90016947	0.00139297	19.9528
Bulimia nervosa	rs35961441	A	C	0.0915257	0.0207306	8.37394e-06	family Porphyromonadaceae|| id:ebi-a-GCST90016947	0.00136086	19.4923
Bulimia nervosa	rs6953849	A	G	0.0718149	0.0150724	2.44478e-06	family Porphyromonadaceae|| id:ebi-a-GCST90016947	0.00158459	22.702
Bulimia nervosa	rs7330827	T	C	-0.103842	0.0237355	8.04896e-06	family Porphyromonadaceae|| id:ebi-a-GCST90016947	0.00133632	19.1403
Bulimia nervosa	rs864093	A	C	-0.0527939	0.0117499	9.59798e-06	family Porphyromonadaceae|| id:ebi-a-GCST90016947	0.00140938	20.1883
Bulimia nervosa	rs12057990	C	T	0.0589878	0.0132268	8.9747e-06	family Prevotellaceae|| id:ebi-a-GCST90016948	0.00138853	19.8891
Bulimia nervosa	rs12118202	T	C	-0.0751986	0.0147265	5.5423e-07	family Prevotellaceae|| id:ebi-a-GCST90016948	0.00181958	26.0748
Bulimia nervosa	rs2206482	T	G	-0.0569105	0.0117486	1.30377e-06	family Prevotellaceae|| id:ebi-a-GCST90016948	0.00163773	23.4646
Bulimia nervosa	rs2278540	G	A	0.0554249	0.0123265	8.43587e-06	family Prevotellaceae|| id:ebi-a-GCST90016948	0.00141143	20.2176
Bulimia nervosa	rs34660375	A	G	-0.0805894	0.0178291	7.40321e-06	family Prevotellaceae|| id:ebi-a-GCST90016948	0.00142633	20.4313
Bulimia nervosa	rs3758087	C	T	-0.0564199	0.0124655	8.60578e-06	family Prevotellaceae|| id:ebi-a-GCST90016948	0.0014301	20.4854
Bulimia nervosa	rs3860225	A	G	0.083936	0.0167936	5.4968e-07	family Prevotellaceae|| id:ebi-a-GCST90016948	0.00174339	24.9809
Bulimia nervosa	rs4493272	T	C	-0.0604992	0.0118027	3.02315e-07	family Prevotellaceae|| id:ebi-a-GCST90016948	0.0018335	26.2746
Bulimia nervosa	rs4685827	T	C	-0.0679529	0.0145407	2.77192e-06	family Prevotellaceae|| id:ebi-a-GCST90016948	0.00152449	21.8396
Bulimia nervosa	rs7252711	G	A	0.0740876	0.0161926	5.56583e-06	family Prevotellaceae|| id:ebi-a-GCST90016948	0.00146139	20.9343
Bulimia nervosa	rs7975087	C	A	-0.0601448	0.0135454	7.59451e-06	family Prevotellaceae|| id:ebi-a-GCST90016948	0.00137644	19.7157
Bulimia nervosa	rs912860	A	G	0.229046	0.0483124	9.29929e-07	family Prevotellaceae|| id:ebi-a-GCST90016948	0.00156888	22.4765
Bulimia nervosa	rs9586501	G	A	0.0592681	0.0127329	2.58988e-06	family Prevotellaceae|| id:ebi-a-GCST90016948	0.00151242	21.6664
Bulimia nervosa	rs9958960	G	A	-0.0914807	0.0173611	1.06324e-07	family Prevotellaceae|| id:ebi-a-GCST90016948	0.00193734	27.7654
Bulimia nervosa	rs1035406	G	A	-0.11354	0.0250863	5.84454e-06	family Rhodospirillaceae|| id:ebi-a-GCST90016949	0.00143003	20.4845
Bulimia nervosa	rs11591293	G	T	0.0743184	0.0158724	2.67147e-06	family Rhodospirillaceae|| id:ebi-a-GCST90016949	0.00153033	21.9234
Bulimia nervosa	rs13336560	C	T	-0.0701719	0.0158061	9.17339e-06	family Rhodospirillaceae|| id:ebi-a-GCST90016949	0.00137601	19.7096
Bulimia nervosa	rs1549633	A	C	0.0999312	0.0218634	4.70392e-06	family Rhodospirillaceae|| id:ebi-a-GCST90016949	0.0014584	20.8914
Bulimia nervosa	rs1923415	A	G	-0.0999238	0.0227326	9.63696e-06	family Rhodospirillaceae|| id:ebi-a-GCST90016949	0.00134895	19.3214
Bulimia nervosa	rs61933850	G	A	0.164808	0.0360647	7.22587e-06	family Rhodospirillaceae|| id:ebi-a-GCST90016949	0.00145781	20.883
Bulimia nervosa	rs6679026	T	C	0.111984	0.0251088	9.94672e-06	family Rhodospirillaceae|| id:ebi-a-GCST90016949	0.00138867	19.8912
Bulimia nervosa	rs7001029	C	T	0.117366	0.0261324	5.34749e-06	family Rhodospirillaceae|| id:ebi-a-GCST90016949	0.00140817	20.1709
Bulimia nervosa	rs9813022	A	G	-0.0842444	0.0163583	2.53122e-07	family Rhodospirillaceae|| id:ebi-a-GCST90016949	0.00185073	26.522
Bulimia nervosa	rs10217435	C	T	-0.0883756	0.0197506	6.50759e-06	family Rikenellaceae|| id:ebi-a-GCST90016950	0.00139778	20.0218
Bulimia nervosa	rs10832801	A	C	-0.0534763	0.0122666	7.50412e-06	family Rikenellaceae|| id:ebi-a-GCST90016950	0.00132691	19.0053
Bulimia nervosa	rs1939881	G	A	-0.105589	0.0206213	5.64378e-07	family Rikenellaceae|| id:ebi-a-GCST90016950	0.00182958	26.2183
Bulimia nervosa	rs2447496	A	G	0.0549203	0.0121904	6.08611e-06	family Rikenellaceae|| id:ebi-a-GCST90016950	0.00141696	20.2969
Bulimia nervosa	rs2833282	G	A	0.0711137	0.0156966	4.31102e-06	family Rikenellaceae|| id:ebi-a-GCST90016950	0.0014329	20.5256
Bulimia nervosa	rs35909684	A	C	-0.0850181	0.0191539	7.09823e-06	family Rikenellaceae|| id:ebi-a-GCST90016950	0.00137548	19.7019
Bulimia nervosa	rs36021379	A	G	-0.0656005	0.0144903	7.19515e-06	family Rikenellaceae|| id:ebi-a-GCST90016950	0.0014308	20.4955
Bulimia nervosa	rs4264350	T	C	-0.0526393	0.0108555	1.34831e-06	family Rikenellaceae|| id:ebi-a-GCST90016950	0.00164116	23.5137
Bulimia nervosa	rs59663348	G	A	0.0570915	0.0125048	6.12238e-06	family Rikenellaceae|| id:ebi-a-GCST90016950	0.00145512	20.8444
Bulimia nervosa	rs62532512	A	C	0.0504257	0.0107399	2.76427e-06	family Rikenellaceae|| id:ebi-a-GCST90016950	0.00153878	22.0447
Bulimia nervosa	rs6744030	C	T	0.0696747	0.0157103	9.31515e-06	family Rikenellaceae|| id:ebi-a-GCST90016950	0.00137318	19.669
Bulimia nervosa	rs6837275	A	G	0.0570355	0.011887	1.447e-06	family Rikenellaceae|| id:ebi-a-GCST90016950	0.0016069	23.0222
Bulimia nervosa	rs7242694	C	T	-0.0618674	0.0134882	5.80711e-06	family Rikenellaceae|| id:ebi-a-GCST90016950	0.00146866	21.0385
Bulimia nervosa	rs9389714	C	T	-0.0636841	0.0143416	8.79063e-06	family Rikenellaceae|| id:ebi-a-GCST90016950	0.00137661	19.7182
Bulimia nervosa	rs9578457	G	A	-0.141478	0.0315848	3.99448e-06	family Rikenellaceae|| id:ebi-a-GCST90016950	0.00140073	20.0642
Bulimia nervosa	rs9603208	G	T	0.0821173	0.0159596	1.91801e-07	family Rikenellaceae|| id:ebi-a-GCST90016950	0.00184742	26.4744
Bulimia nervosa	rs10093275	T	C	-0.0534595	0.011677	5.35229e-06	family Ruminococcaceae|| id:ebi-a-GCST90016951	0.00146317	20.9598
Bulimia nervosa	rs10166469	C	T	0.053336	0.0120209	8.52158e-06	family Ruminococcaceae|| id:ebi-a-GCST90016951	0.0013744	19.6864
Bulimia nervosa	rs1158100	G	A	0.0490539	0.0109865	8.60855e-06	family Ruminococcaceae|| id:ebi-a-GCST90016951	0.00139177	19.9356
Bulimia nervosa	rs1612733	T	C	0.108708	0.0238006	4.22435e-06	family Ruminococcaceae|| id:ebi-a-GCST90016951	0.00145632	20.8616
Bulimia nervosa	rs17376049	T	C	0.0848534	0.0172114	7.29625e-07	family Ruminococcaceae|| id:ebi-a-GCST90016951	0.00169633	24.3056
Bulimia nervosa	rs2113833	C	T	-0.169146	0.0355009	1.14464e-06	family Ruminococcaceae|| id:ebi-a-GCST90016951	0.00158452	22.701
Bulimia nervosa	rs3009418	A	C	-0.0927607	0.0210123	8.6902e-06	family Ruminococcaceae|| id:ebi-a-GCST90016951	0.0013606	19.4886
Bulimia nervosa	rs55793120	T	C	0.13822	0.0266152	1.44338e-07	family Ruminococcaceae|| id:ebi-a-GCST90016951	0.00188194	26.9701
Bulimia nervosa	rs56199908	T	C	-0.199327	0.0410444	1.66414e-06	family Ruminococcaceae|| id:ebi-a-GCST90016951	0.00164608	23.5844
Bulimia nervosa	rs11110281	T	C	-0.130554	0.0225943	1.40136e-08	family Streptococcaceae|| id:ebi-a-GCST90016952	0.00232869	33.3874
Bulimia nervosa	rs16950051	A	G	0.107008	0.0236973	5.33814e-06	family Streptococcaceae|| id:ebi-a-GCST90016952	0.0014235	20.3908
Bulimia nervosa	rs2370083	G	T	-0.0842751	0.0184509	4.25667e-06	family Streptococcaceae|| id:ebi-a-GCST90016952	0.00145637	20.8624
Bulimia nervosa	rs35344081	G	A	0.0609349	0.0129703	2.63846e-06	family Streptococcaceae|| id:ebi-a-GCST90016952	0.00154065	22.0715
Bulimia nervosa	rs4968759	A	G	-0.0544035	0.0111271	8.91887e-07	family Streptococcaceae|| id:ebi-a-GCST90016952	0.00166843	23.9051
Bulimia nervosa	rs57646748	G	A	-0.088021	0.019876	7.88352e-06	family Streptococcaceae|| id:ebi-a-GCST90016952	0.00136918	19.6117
Bulimia nervosa	rs6806351	T	C	-0.0619209	0.0135744	6.93793e-06	family Streptococcaceae|| id:ebi-a-GCST90016952	0.00145259	20.8081
Bulimia nervosa	rs7916711	A	G	0.0959639	0.021545	6.32732e-06	family Streptococcaceae|| id:ebi-a-GCST90016952	0.00138504	19.8391
Bulimia nervosa	rs957755	T	G	-0.0642449	0.0142702	7.41515e-06	family Streptococcaceae|| id:ebi-a-GCST90016952	0.00141496	20.2683
Bulimia nervosa	rs11700976	C	A	0.0503337	0.0113763	9.2538e-06	family Veillonellaceae|| id:ebi-a-GCST90016956	0.00136667	19.5756
Bulimia nervosa	rs12186441	G	A	0.208096	0.0453999	4.52856e-06	family Veillonellaceae|| id:ebi-a-GCST90016956	0.00146664	21.0096
Bulimia nervosa	rs12668619	A	G	0.055301	0.0117654	2.57365e-06	family Veillonellaceae|| id:ebi-a-GCST90016956	0.00154214	22.0929
Bulimia nervosa	rs12741784	C	T	-0.0621452	0.0119266	1.28493e-07	family Veillonellaceae|| id:ebi-a-GCST90016956	0.00189453	27.1508
Bulimia nervosa	rs1442060	A	G	0.0514024	0.0112125	4.50671e-06	family Veillonellaceae|| id:ebi-a-GCST90016956	0.00146712	21.0166
Bulimia nervosa	rs1693340	T	C	0.0818934	0.018245	9.25273e-06	family Veillonellaceae|| id:ebi-a-GCST90016956	0.00140651	20.147
Bulimia nervosa	rs2175069	G	A	0.0526752	0.0114886	4.63554e-06	family Veillonellaceae|| id:ebi-a-GCST90016956	0.00146752	21.0222
Bulimia nervosa	rs2561116	T	G	-0.083617	0.0187159	7.88515e-06	family Veillonellaceae|| id:ebi-a-GCST90016956	0.00139349	19.9603
Bulimia nervosa	rs2585520	G	T	-0.0904972	0.0200428	5.26926e-06	family Veillonellaceae|| id:ebi-a-GCST90016956	0.00142324	20.387
Bulimia nervosa	rs4263802	A	G	-0.050942	0.0114921	7.45006e-06	family Veillonellaceae|| id:ebi-a-GCST90016956	0.00137183	19.6496
Bulimia nervosa	rs4461038	G	A	0.0554965	0.0119467	3.73474e-06	family Veillonellaceae|| id:ebi-a-GCST90016956	0.00150634	21.5792
Bulimia nervosa	rs4797169	T	C	0.0587799	0.0128297	4.49345e-06	family Veillonellaceae|| id:ebi-a-GCST90016956	0.00146531	20.9906
Bulimia nervosa	rs6692542	G	A	-0.0534397	0.0118254	8.67981e-06	family Veillonellaceae|| id:ebi-a-GCST90016956	0.00142567	20.4219
Bulimia nervosa	rs6909981	C	T	-0.0638696	0.0141765	5.47621e-06	family Veillonellaceae|| id:ebi-a-GCST90016956	0.00141702	20.2979
Bulimia nervosa	rs9345168	A	C	-0.0509102	0.0113253	8.48887e-06	family Veillonellaceae|| id:ebi-a-GCST90016956	0.00141072	20.2074
Bulimia nervosa	rs11729256	T	C	0.0749798	0.0150177	6.73085e-07	family Verrucomicrobiaceae|| id:ebi-a-GCST90016957	0.00173967	24.9277
Bulimia nervosa	rs12908520	G	A	0.0619104	0.0130946	2.15139e-06	family Verrucomicrobiaceae|| id:ebi-a-GCST90016957	0.0015603	22.3534
Bulimia nervosa	rs2602429	T	C	-0.0745516	0.0156195	2.69942e-06	family Verrucomicrobiaceae|| id:ebi-a-GCST90016957	0.00159012	22.7814
Bulimia nervosa	rs4242783	A	G	-0.0687992	0.0147694	2.75442e-06	family Verrucomicrobiaceae|| id:ebi-a-GCST90016957	0.0015147	21.6991
Bulimia nervosa	rs4936098	G	A	-0.0648691	0.0135928	1.1293e-06	family Verrucomicrobiaceae|| id:ebi-a-GCST90016957	0.00158968	22.775
Bulimia nervosa	rs61779207	G	A	-0.0758811	0.0167762	6.63025e-06	family Verrucomicrobiaceae|| id:ebi-a-GCST90016957	0.00142824	20.4588
Bulimia nervosa	rs9349825	A	G	-0.0704354	0.0147128	2.51287e-06	family Verrucomicrobiaceae|| id:ebi-a-GCST90016957	0.0015997	22.9188
Bulimia nervosa	rs11671100	A	C	-0.160034	0.0349472	4.08037e-06	family Victivallaceae|| id:ebi-a-GCST90016958	0.00146388	20.9701
Bulimia nervosa	rs11764871	G	T	0.127099	0.025656	7.4929e-07	family Victivallaceae|| id:ebi-a-GCST90016958	0.00171279	24.5418
Bulimia nervosa	rs2944282	T	C	-0.124197	0.0257026	1.56603e-06	family Victivallaceae|| id:ebi-a-GCST90016958	0.00162968	23.349
Bulimia nervosa	rs34962571	A	C	-0.186945	0.0418412	6.24827e-06	family Victivallaceae|| id:ebi-a-GCST90016958	0.00139366	19.9627
Bulimia nervosa	rs4396289	C	T	-0.152918	0.0288525	1.53784e-07	family Victivallaceae|| id:ebi-a-GCST90016958	0.00195993	28.0899
Bulimia nervosa	rs61702987	T	C	0.145501	0.0300007	3.07921e-06	family Victivallaceae|| id:ebi-a-GCST90016958	0.00164172	23.5217
Bulimia nervosa	rs62570196	C	T	-0.246101	0.0483077	2.69855e-07	family Victivallaceae|| id:ebi-a-GCST90016958	0.00181113	25.9534
Bulimia nervosa	rs6545794	A	G	-0.197786	0.0410495	5.97008e-07	family Victivallaceae|| id:ebi-a-GCST90016958	0.00162037	23.2154
Bulimia nervosa	rs7077363	G	A	0.148942	0.0318366	2.83374e-06	family Victivallaceae|| id:ebi-a-GCST90016958	0.00152778	21.8867
Bulimia nervosa	rs7314815	G	A	0.101088	0.0225594	6.40088e-06	family Victivallaceae|| id:ebi-a-GCST90016958	0.00140177	20.0791
Bulimia nervosa	rs7627405	C	T	-0.134158	0.0301427	8.19426e-06	family Victivallaceae|| id:ebi-a-GCST90016958	0.00138296	19.8093
Bulimia nervosa	rs2715439	T	C	-0.0746684	0.0164822	6.27004e-06	genus Actinomycesgenus Actinomyces|| id:ebi-a-GCST90016959	0.00143273	20.5231
Bulimia nervosa	rs34583783	G	T	0.126596	0.0268461	4.48528e-06	genus Actinomycesgenus Actinomyces|| id:ebi-a-GCST90016959	0.00155219	22.2371
Bulimia nervosa	rs35011108	A	G	0.232634	0.0512044	6.33826e-06	genus Actinomycesgenus Actinomyces|| id:ebi-a-GCST90016959	0.00144095	20.6411
Bulimia nervosa	rs4073240	G	A	0.0749687	0.0167368	7.94273e-06	genus Actinomycesgenus Actinomyces|| id:ebi-a-GCST90016959	0.00140071	20.0639
Bulimia nervosa	rs4146653	G	A	0.0985224	0.0214182	4.49645e-06	genus Actinomycesgenus Actinomyces|| id:ebi-a-GCST90016959	0.00147708	21.1594
Bulimia nervosa	rs7915461	C	T	-0.18776	0.0401636	5.91984e-06	genus Actinomycesgenus Actinomyces|| id:ebi-a-GCST90016959	0.00152553	21.8545
Bulimia nervosa	rs13231526	C	A	0.143237	0.0311654	4.8136e-06	genus Adlercreutziagenus Adlercreutzia|| id:ebi-a-GCST90016960	0.00147457	21.1235
Bulimia nervosa	rs2717140	C	T	-0.119225	0.0251081	2.04593e-06	genus Adlercreutziagenus Adlercreutzia|| id:ebi-a-GCST90016960	0.00157386	22.5479
Bulimia nervosa	rs55719207	G	A	-0.0699243	0.0158036	9.60506e-06	genus Adlercreutziagenus Adlercreutzia|| id:ebi-a-GCST90016960	0.00136676	19.5769
Bulimia nervosa	rs6664405	T	C	-0.0953084	0.0210752	5.2342e-06	genus Adlercreutziagenus Adlercreutzia|| id:ebi-a-GCST90016960	0.00142771	20.4512
Bulimia nervosa	rs7680684	T	C	0.083381	0.0168901	9.769e-07	genus Adlercreutziagenus Adlercreutzia|| id:ebi-a-GCST90016960	0.00170088	24.3708
Bulimia nervosa	rs9490822	C	T	-0.0734512	0.0155789	2.54419e-06	genus Adlercreutziagenus Adlercreutzia|| id:ebi-a-GCST90016960	0.00155164	22.2292
Bulimia nervosa	rs9915817	C	T	-0.0749219	0.016833	8.21675e-06	genus Adlercreutziagenus Adlercreutzia|| id:ebi-a-GCST90016960	0.00138304	19.8105
Bulimia nervosa	rs11729256	T	C	0.0750473	0.0150184	6.58385e-07	genus Akkermansiagenus Akkermansia|| id:ebi-a-GCST90016961	0.00174264	24.9702
Bulimia nervosa	rs12908520	G	A	0.061772	0.0130954	2.2648e-06	genus Akkermansiagenus Akkermansia|| id:ebi-a-GCST90016961	0.00155315	22.2508
Bulimia nervosa	rs2602429	T	C	-0.0745352	0.0156201	2.71569e-06	genus Akkermansiagenus Akkermansia|| id:ebi-a-GCST90016961	0.0015893	22.7696
Bulimia nervosa	rs4242783	A	G	-0.0685454	0.0147701	2.99799e-06	genus Akkermansiagenus Akkermansia|| id:ebi-a-GCST90016961	0.00150341	21.5372
Bulimia nervosa	rs4936098	G	A	-0.0649225	0.0135934	1.1036e-06	genus Akkermansiagenus Akkermansia|| id:ebi-a-GCST90016961	0.00159215	22.8105
Bulimia nervosa	rs61779207	G	A	-0.0760539	0.0167769	6.32121e-06	genus Akkermansiagenus Akkermansia|| id:ebi-a-GCST90016961	0.00143463	20.5504
Bulimia nervosa	rs9349825	A	G	-0.0703407	0.0147133	2.59884e-06	genus Akkermansiagenus Akkermansia|| id:ebi-a-GCST90016961	0.0015953	22.8556
Bulimia nervosa	rs1107244	G	A	0.0758558	0.0171182	3.59062e-06	genus Alistipesgenus Alistipes|| id:ebi-a-GCST90016962	0.00137091	19.6364
Bulimia nervosa	rs11769002	G	A	-0.0528793	0.0109389	1.44961e-06	genus Alistipesgenus Alistipes|| id:ebi-a-GCST90016962	0.00163101	23.3681
Bulimia nervosa	rs11958296	A	G	-0.0981222	0.0218272	9.29566e-06	genus Alistipesgenus Alistipes|| id:ebi-a-GCST90016962	0.00141081	20.2087
Bulimia nervosa	rs12990744	C	T	-0.0776618	0.0172986	8.20729e-06	genus Alistipesgenus Alistipes|| id:ebi-a-GCST90016962	0.0014071	20.1555
Bulimia nervosa	rs2450745	A	C	-0.080524	0.0184702	7.11836e-06	genus Alistipesgenus Alistipes|| id:ebi-a-GCST90016962	0.00132701	19.0067
Bulimia nervosa	rs2875322	C	T	0.0580945	0.0131432	8.77708e-06	genus Alistipesgenus Alistipes|| id:ebi-a-GCST90016962	0.00136401	19.5374
Bulimia nervosa	rs34417064	A	G	-0.048202	0.0106868	7.00745e-06	genus Alistipesgenus Alistipes|| id:ebi-a-GCST90016962	0.00142023	20.3439
Bulimia nervosa	rs62576416	T	C	0.0492647	0.0109733	7.50361e-06	genus Alistipesgenus Alistipes|| id:ebi-a-GCST90016962	0.00140711	20.1557
Bulimia nervosa	rs7129639	A	C	0.0524955	0.0109584	1.78423e-06	genus Alistipesgenus Alistipes|| id:ebi-a-GCST90016962	0.00160176	22.9483
Bulimia nervosa	rs8130320	A	G	-0.049002	0.010717	4.83615e-06	genus Alistipesgenus Alistipes|| id:ebi-a-GCST90016962	0.00145945	20.9065
Bulimia nervosa	rs1901739	G	T	-0.115769	0.0248626	3.58798e-06	genus Allisonellagenus Allisonella|| id:ebi-a-GCST90016963	0.00151348	21.6816
Bulimia nervosa	rs35778461	C	T	0.146679	0.0297186	1.20629e-06	genus Allisonellagenus Allisonella|| id:ebi-a-GCST90016963	0.00170013	24.3601
Bulimia nervosa	rs594561	T	C	-0.112231	0.0251681	9.41109e-06	genus Allisonellagenus Allisonella|| id:ebi-a-GCST90016963	0.00138824	19.885
Bulimia nervosa	rs602075	G	A	-0.168974	0.0296976	3.56574e-08	genus Allisonellagenus Allisonella|| id:ebi-a-GCST90016963	0.00225818	32.3741
Bulimia nervosa	rs6742198	A	G	-0.149152	0.0316484	3.34511e-06	genus Allisonellagenus Allisonella|| id:ebi-a-GCST90016963	0.00155033	22.2103
Bulimia nervosa	rs7898615	T	G	0.167966	0.0373586	8.87279e-06	genus Allisonellagenus Allisonella|| id:ebi-a-GCST90016963	0.00141121	20.2144
Bulimia nervosa	rs12675596	G	T	0.145669	0.0290678	9.63718e-07	genus Alloprevotellagenus Alloprevotella|| id:ebi-a-GCST90016964	0.00175263	25.1137
Bulimia nervosa	rs2154444	G	T	-0.138234	0.0308961	8.36758e-06	genus Alloprevotellagenus Alloprevotella|| id:ebi-a-GCST90016964	0.00139752	20.0181
Bulimia nervosa	rs34619204	G	A	-0.156037	0.0344392	8.84199e-06	genus Alloprevotellagenus Alloprevotella|| id:ebi-a-GCST90016964	0.00143307	20.5281
Bulimia nervosa	rs4364940	A	G	0.126418	0.0282207	8.58361e-06	genus Alloprevotellagenus Alloprevotella|| id:ebi-a-GCST90016964	0.00140093	20.067
Bulimia nervosa	rs4680035	G	A	0.119599	0.0259446	4.99057e-06	genus Alloprevotellagenus Alloprevotella|| id:ebi-a-GCST90016964	0.0014834	21.2501
Bulimia nervosa	rs58212166	A	G	-0.161506	0.0359102	7.93615e-06	genus Alloprevotellagenus Alloprevotella|| id:ebi-a-GCST90016964	0.00141212	20.2275
Bulimia nervosa	rs10794359	C	T	0.0953524	0.02006	2.23496e-06	genus Anaerofilumgenus Anaerofilum|| id:ebi-a-GCST90016965	0.0015771	22.5944
Bulimia nervosa	rs1563175	A	C	0.0923834	0.0202157	5.53847e-06	genus Anaerofilumgenus Anaerofilum|| id:ebi-a-GCST90016965	0.00145787	20.8838
Bulimia nervosa	rs17012738	T	G	0.0903417	0.0200239	7.24169e-06	genus Anaerofilumgenus Anaerofilum|| id:ebi-a-GCST90016965	0.00142103	20.3554
Bulimia nervosa	rs4244069	A	G	0.146775	0.0326594	9.81206e-06	genus Anaerofilumgenus Anaerofilum|| id:ebi-a-GCST90016965	0.00140999	20.197
Bulimia nervosa	rs4506496	A	G	-0.10309	0.0212861	1.48659e-06	genus Anaerofilumgenus Anaerofilum|| id:ebi-a-GCST90016965	0.00163709	23.4553
Bulimia nervosa	rs712981	A	C	0.10076	0.0202902	6.83109e-07	genus Anaerofilumgenus Anaerofilum|| id:ebi-a-GCST90016965	0.00172107	24.6606
Bulimia nervosa	rs816292	T	C	-0.113003	0.02204	2.6404e-07	genus Anaerofilumgenus Anaerofilum|| id:ebi-a-GCST90016965	0.00183443	26.288
Bulimia nervosa	rs9299345	T	C	-0.1364	0.0302372	8.04304e-06	genus Anaerofilumgenus Anaerofilum|| id:ebi-a-GCST90016965	0.0014206	20.3491
Bulimia nervosa	rs10502061	A	G	0.0835752	0.0192017	7.93542e-06	genus Anaerostipesgenus Anaerostipes|| id:ebi-a-GCST90016966	0.00132264	18.9442
Bulimia nervosa	rs2014785	T	C	0.0515687	0.0112199	4.68058e-06	genus Anaerostipesgenus Anaerostipes|| id:ebi-a-GCST90016966	0.00147467	21.1249
Bulimia nervosa	rs2396460	C	T	0.0512653	0.0109555	2.91092e-06	genus Anaerostipesgenus Anaerostipes|| id:ebi-a-GCST90016966	0.00152848	21.8969
Bulimia nervosa	rs2804244	G	A	0.053089	0.0110983	2.04052e-06	genus Anaerostipesgenus Anaerostipes|| id:ebi-a-GCST90016966	0.00159715	22.8821
Bulimia nervosa	rs3900776	G	A	-0.110013	0.0236302	2.74764e-06	genus Anaerostipesgenus Anaerostipes|| id:ebi-a-GCST90016966	0.001513	21.6747
Bulimia nervosa	rs60983350	G	A	-0.0539901	0.0116575	4.42059e-06	genus Anaerostipesgenus Anaerostipes|| id:ebi-a-GCST90016966	0.0014973	21.4495
Bulimia nervosa	rs62157625	T	C	0.088573	0.0185548	1.44907e-06	genus Anaerostipesgenus Anaerostipes|| id:ebi-a-GCST90016966	0.00159053	22.7872
Bulimia nervosa	rs62215703	G	A	0.0644965	0.0136702	1.9777e-06	genus Anaerostipesgenus Anaerostipes|| id:ebi-a-GCST90016966	0.00155378	22.2599
Bulimia nervosa	rs6474958	G	A	0.0500065	0.0112001	6.74481e-06	genus Anaerostipesgenus Anaerostipes|| id:ebi-a-GCST90016966	0.0013917	19.9347
Bulimia nervosa	rs6726833	C	A	-0.0877497	0.0189408	3.32216e-06	genus Anaerostipesgenus Anaerostipes|| id:ebi-a-GCST90016966	0.00149826	21.4632
Bulimia nervosa	rs6854026	C	T	0.0508482	0.0109075	3.1958e-06	genus Anaerostipesgenus Anaerostipes|| id:ebi-a-GCST90016966	0.00151699	21.7321
Bulimia nervosa	rs7193624	T	C	-0.0750642	0.0150723	5.35476e-07	genus Anaerostipesgenus Anaerostipes|| id:ebi-a-GCST90016966	0.001731	24.8031
Bulimia nervosa	rs10150232	A	G	0.0567088	0.0124877	6.67667e-06	genus Anaerotruncusgenus Anaerotruncus|| id:ebi-a-GCST90016967	0.00143964	20.6222
Bulimia nervosa	rs11018566	A	G	-0.156465	0.0366032	6.13705e-06	genus Anaerotruncusgenus Anaerotruncus|| id:ebi-a-GCST90016967	0.00127581	18.2724
Bulimia nervosa	rs1272208	T	G	0.0611743	0.0129831	4.27986e-06	genus Anaerotruncusgenus Anaerotruncus|| id:ebi-a-GCST90016967	0.00154971	22.2014
Bulimia nervosa	rs1431492	C	T	-0.0654996	0.0146188	7.35563e-06	genus Anaerotruncusgenus Anaerotruncus|| id:ebi-a-GCST90016967	0.00140148	20.0749
Bulimia nervosa	rs17734739	T	C	0.0660052	0.014908	7.4278e-06	genus Anaerotruncusgenus Anaerotruncus|| id:ebi-a-GCST90016967	0.00136856	19.6028
Bulimia nervosa	rs34449434	A	C	-0.0497004	0.0113402	9.85054e-06	genus Anaerotruncusgenus Anaerotruncus|| id:ebi-a-GCST90016967	0.00134103	19.2078
Bulimia nervosa	rs4669806	G	T	0.0576389	0.0122994	2.42058e-06	genus Anaerotruncusgenus Anaerotruncus|| id:ebi-a-GCST90016967	0.00153299	21.9616
Bulimia nervosa	rs6494922	A	G	0.0903106	0.0202257	6.62369e-06	genus Anaerotruncusgenus Anaerotruncus|| id:ebi-a-GCST90016967	0.0013919	19.9375
Bulimia nervosa	rs6563550	T	C	0.0877135	0.0176745	2.34515e-07	genus Anaerotruncusgenus Anaerotruncus|| id:ebi-a-GCST90016967	0.00171883	24.6285
Bulimia nervosa	rs7155595	C	A	0.0539336	0.0118903	7.54988e-06	genus Anaerotruncusgenus Anaerotruncus|| id:ebi-a-GCST90016967	0.00143632	20.5747
Bulimia nervosa	rs8005030	C	T	0.0554447	0.0117854	2.28297e-06	genus Anaerotruncusgenus Anaerotruncus|| id:ebi-a-GCST90016967	0.00154491	22.1325
Bulimia nervosa	rs9347879	T	C	0.050618	0.011049	4.22328e-06	genus Anaerotruncusgenus Anaerotruncus|| id:ebi-a-GCST90016967	0.00146511	20.9877
Bulimia nervosa	rs11585893	A	G	-0.0740746	0.0147633	1.79511e-06	genus Bacteroidesgenus Bacteroides|| id:ebi-a-GCST90016968	0.00175691	25.1751
Bulimia nervosa	rs13207588	A	G	-0.059205	0.0131195	7.48497e-06	genus Bacteroidesgenus Bacteroides|| id:ebi-a-GCST90016968	0.0014217	20.3649
Bulimia nervosa	rs17619981	T	G	0.0880978	0.0187002	2.68683e-06	genus Bacteroidesgenus Bacteroides|| id:ebi-a-GCST90016968	0.0015492	22.1941
Bulimia nervosa	rs2023437	T	C	-0.0782325	0.0167634	5.01822e-06	genus Bacteroidesgenus Bacteroides|| id:ebi-a-GCST90016968	0.00152031	21.7796
Bulimia nervosa	rs6795673	C	T	0.0538565	0.0105251	3.37909e-07	genus Bacteroidesgenus Bacteroides|| id:ebi-a-GCST90016968	0.00182714	26.1833
Bulimia nervosa	rs9507307	C	T	0.0604456	0.0129128	2.12711e-06	genus Bacteroidesgenus Bacteroides|| id:ebi-a-GCST90016968	0.00152956	21.9123
Bulimia nervosa	rs11155559	T	C	0.0956023	0.0212961	8.91908e-06	genus Barnesiellagenus Barnesiella|| id:ebi-a-GCST90016969	0.00140691	20.1529
Bulimia nervosa	rs12909713	C	T	-0.0550716	0.0120039	4.94527e-06	genus Barnesiellagenus Barnesiella|| id:ebi-a-GCST90016969	0.00146931	21.048
Bulimia nervosa	rs13242616	C	T	0.0583747	0.0123176	2.29018e-06	genus Barnesiellagenus Barnesiella|| id:ebi-a-GCST90016969	0.00156768	22.4593
Bulimia nervosa	rs199035	G	A	0.0559495	0.0119716	3.00296e-06	genus Barnesiellagenus Barnesiella|| id:ebi-a-GCST90016969	0.00152464	21.8418
Bulimia nervosa	rs2276875	A	G	-0.0697176	0.0139537	4.65029e-07	genus Barnesiellagenus Barnesiella|| id:ebi-a-GCST90016969	0.00174217	24.9635
Bulimia nervosa	rs2428166	G	A	-0.165859	0.0337309	8.50883e-07	genus Barnesiellagenus Barnesiella|| id:ebi-a-GCST90016969	0.00168745	24.1781
Bulimia nervosa	rs35177866	A	G	0.0917125	0.0190133	2.94761e-06	genus Barnesiellagenus Barnesiella|| id:ebi-a-GCST90016969	0.00162397	23.2671
[truncated: 866 more rows]
